# Supplementary material for: (E)-4-Bromo-N′-(2-hydr­oxy-1-naphthyl­methyl­ene)benzohydrazide
Source: Acta Crystallogr Sect E Struct Rep Online. 2008 Oct 4;64(Pt 11):o2070. doi: 10.1107/S1600536808031395 (PMC2959633; doi:10.1107/S1600536808031395)
Supplement: Supplementary file 2 [file e-64-o2070-Isup2.hkl]

# 
# h,k,l, Fc-squared, Fo-squared, sigma(Fo-squared) and status flag 
# 
data_I
_shelx_title ' A in Pc' 
_shelx_refln_list_code          4 
_shelx_F_calc_maximum      130.72 
_exptl_crystal_F_000       372.00 
_reflns_d_resolution_high  0.7832 
 
loop_ 
 _symmetry_equiv_pos_as_xyz 
 'x, y, z' 
 'x, -y, z+1/2' 
 
_cell_length_a     6.1848 
_cell_length_b     4.7638 
_cell_length_c    25.6892 
_cell_angle_alpha  90.000 
_cell_angle_beta   95.449 
_cell_angle_gamma  90.000 
 
_shelx_F_squared_multiplier     1.000 
 
loop_ 
 _refln_index_h 
 _refln_index_k 
 _refln_index_l 
 _refln_F_squared_calc 
 _refln_F_squared_meas 
 _refln_F_squared_sigma 
 _refln_observed_status 
   0   0 -32        9.74        8.78     11.40 o 
   1   0 -32        7.58      -12.34     10.32 o 
   2   0 -32       39.27       18.60     12.37 o 
   0   1 -32        6.53        6.00     12.94 o 
   1   1 -32        6.03        9.23      8.93 o 
  -1   1 -31       24.12       33.92     14.58 o 
   0   1 -31        9.67       10.87      8.61 o 
   1   1 -31       26.74       27.90      9.38 o 
   2   1 -31       36.81       42.89      9.86 o 
  -2   0 -30       13.66       25.26     13.06 o 
  -1   0 -30      137.70      117.23     20.57 o 
   0   0 -30       39.64       39.55     13.94 o 
   1   0 -30      174.71      233.48     31.02 o 
   2   0 -30       25.01       31.48     12.80 o 
   3   0 -30        4.08       22.92     12.71 o 
  -1   1 -30        4.41        7.75      8.46 o 
   0   1 -30       18.68       23.78      9.13 o 
   1   1 -30        1.78        3.64      7.72 o 
   2   1 -30        6.75       29.58      8.69 o 
   3   1 -30        0.16       -2.46      9.76 o 
  -1   2 -30       36.26        6.00     13.07 o 
   0   2 -30       12.51       18.29      9.08 o 
   1   2 -30       29.97       45.95     10.63 o 
   2   2 -30        7.13       10.58     11.12 o 
  -2   1 -29       49.30       43.32     10.05 o 
  -1   1 -29       67.04       91.37     12.57 o 
   0   1 -29       36.77       47.97     10.08 o 
   1   1 -29       41.36       56.60     10.26 o 
   2   1 -29       43.52       74.76     13.04 o 
   3   1 -29       12.77        3.40     10.65 o 
  -1   2 -29       11.14       12.40      8.51 o 
   0   2 -29       28.94       40.03      9.34 o 
   1   2 -29       19.59       10.81      8.21 o 
   2   2 -29        3.79        8.22     12.01 o 
   3   2 -29        1.00        3.58     12.07 o 
  -3   0 -28       49.76       47.41     14.57 o 
  -2   0 -28       48.26       60.14     14.29 o 
  -1   0 -28      138.59      192.29     25.39 o 
   0   0 -28      137.28      142.41     22.51 o 
   1   0 -28       61.68       63.88     14.91 o 
   2   0 -28       71.22       99.07     17.60 o 
   3   0 -28       46.48       56.20     14.68 o 
  -3   1 -28       27.80       40.79     16.37 o 
  -2   1 -28        2.10      -10.43      6.96 o 
  -1   1 -28       21.54       31.68      8.82 o 
   0   1 -28       12.00       10.72     14.92 o 
   1   1 -28        2.94        1.92      7.31 o 
   2   1 -28        6.22       18.10      7.56 o 
   3   1 -28        1.80      -11.88      9.60 o 
   4   1 -28       15.26       33.48     12.01 o 
  -2   2 -28       56.67       56.02     21.24 o 
  -1   2 -28       11.94       15.93     10.49 o 
   0   2 -28       62.85       58.66     11.09 o 
   1   2 -28       26.38       18.53      8.90 o 
   2   2 -28       30.87       15.60     11.52 o 
   3   2 -28       16.51        7.66     11.73 o 
   0   3 -28        4.41        3.56     12.52 o 
  -3   1 -27       71.68       91.81     12.87 o 
  -2   1 -27       91.12      110.98     13.50 o 
  -1   1 -27      112.85      112.56     16.02 o 
   0   1 -27       63.82       82.34     11.32 o 
   1   1 -27      111.94      123.95     21.72 o 
   2   1 -27       22.19       28.06      8.03 o 
   3   1 -27       33.75       42.80     12.42 o 
   4   1 -27       33.95       27.49     12.45 o 
  -3   2 -27        0.93        0.84     10.32 o 
  -2   2 -27        6.66        5.63      8.05 o 
  -1   2 -27       57.86       57.62     15.47 o 
   0   2 -27       20.94        7.29      9.81 o 
   1   2 -27       30.68       24.84      8.27 o 
   2   2 -27       16.22       17.91     11.60 o 
   3   2 -27       11.93       12.75      7.65 o 
   4   2 -27       12.48       16.44      7.85 o 
  -1   3 -27       31.18       41.17      9.93 o 
   0   3 -27        8.34        5.30     19.48 o 
   1   3 -27       33.10       24.34     12.73 o 
   2   3 -27       35.36       45.00     13.63 o 
  -4   0 -26      119.84      124.62     20.51 o 
  -3   0 -26      106.77       86.78     18.14 o 
  -2   0 -26       52.38       40.93     13.66 o 
  -1   0 -26      115.73      112.06     17.11 o 
   0   0 -26       47.21       64.99     13.50 o 
   1   0 -26      167.57      217.75     27.56 o 
   2   0 -26       88.72       96.24     16.90 o 
   3   0 -26      153.11      192.51     23.20 o 
  -4   1 -26        1.14        5.33     11.45 o 
  -3   1 -26       16.88       26.72      8.37 o 
  -2   1 -26        1.81        6.59      6.74 o 
  -1   1 -26       17.83       13.26      9.01 o 
   0   1 -26        1.18        2.62      6.73 o 
   1   1 -26       27.56       32.22      8.13 o 
   2   1 -26        7.52        2.14      7.69 o 
   3   1 -26        4.92       -4.84      9.25 o 
   4   1 -26        4.30       -1.97      9.38 o 
  -3   2 -26       57.04       71.69     11.31 o 
  -2   2 -26       52.99       59.84     10.49 o 
  -1   2 -26      156.46      146.13     16.78 o 
   0   2 -26       77.40       70.26     22.17 o 
   1   2 -26       84.11       94.00     16.99 o 
   2   2 -26       49.33       65.72     14.78 o 
   3   2 -26        5.08        7.27      9.24 o 
   4   2 -26       11.11        3.92      7.38 o 
  -2   3 -26       18.96       27.53      9.52 o 
  -1   3 -26        5.15       -4.78      7.49 o 
   0   3 -26       22.68       27.13     15.86 o 
   1   3 -26       20.23        9.74     10.76 o 
   2   3 -26        7.47        1.13     10.24 o 
   3   3 -26        1.57        0.24      7.95 o 
  -4   1 -25       39.06       37.62      9.16 o 
  -3   1 -25       61.86       44.65     18.13 o 
  -2   1 -25      250.80      234.76     22.65 o 
  -1   1 -25       20.35       19.61      6.95 o 
   0   1 -25      465.74      505.14     41.45 o 
   1   1 -25       77.46      115.47     12.38 o 
   2   1 -25       91.39       94.82     11.72 o 
   3   1 -25        1.61        7.88      6.29 o 
   4   1 -25       50.76       58.07     12.52 o 
  -3   2 -25       15.74       24.56      8.31 o 
  -2   2 -25       13.50       20.06      8.96 o 
  -1   2 -25       11.41       13.53     11.70 o 
   0   2 -25       63.38       55.95      9.60 o 
   1   2 -25        9.76       10.77      7.19 o 
   2   2 -25        0.63        0.74      8.38 o 
   3   2 -25       16.11        6.29     11.29 o 
   4   2 -25        8.79       16.60      8.17 o 
  -2   3 -25       33.83       41.93      9.67 o 
  -1   3 -25       17.10       14.99      8.21 o 
   0   3 -25       10.52        9.19      7.50 o 
   1   3 -25       33.88       57.12     12.80 o 
   2   3 -25       22.02       26.30     11.63 o 
   3   3 -25       17.14       11.97      8.43 o 
  -4   0 -24      209.47      197.79     26.46 o 
  -3   0 -24      198.59      212.67     26.36 o 
  -2   0 -24      354.30      308.98     39.50 o 
  -1   0 -24      359.30      345.63     40.32 o 
   0   0 -24      291.98      325.66     34.37 o 
   1   0 -24      199.33      243.66     29.99 o 
   2   0 -24       26.09       26.10     10.61 o 
   3   0 -24        7.88       24.52      9.07 o 
  -4   1 -24       26.15       18.78     10.51 o 
  -3   1 -24       11.48        6.48      5.87 o 
  -2   1 -24        2.83       -3.06      5.61 o 
  -1   1 -24      174.18      215.10     17.96 o 
   0   1 -24       24.32       35.12      8.03 o 
   1   1 -24        5.20        7.67      6.04 o 
   2   1 -24        2.88       -1.35      6.04 o 
   3   1 -24       32.72       39.06      7.90 o 
   4   1 -24       30.92       19.30      7.19 o 
  -3   2 -24       71.53       83.49     17.77 o 
  -2   2 -24       42.25       57.17     25.35 o 
  -1   2 -24       66.02       77.31     24.98 o 
   0   2 -24       55.88       57.06      9.01 o 
   1   2 -24       32.67       26.58      7.96 o 
   2   2 -24       89.72       93.65     16.17 o 
   3   2 -24       51.96       48.84      9.44 o 
   4   2 -24       35.95       35.03      8.36 o 
   5   2 -24       19.30       16.37      7.81 o 
  -3   3 -24       22.24       26.02     11.96 o 
  -2   3 -24        2.25       -0.98      6.63 o 
  -1   3 -24        5.75       -7.07      5.71 o 
   0   3 -24       18.42       20.04      7.29 o 
   1   3 -24        7.10       -5.45      7.56 o 
   2   3 -24       20.30       12.03      7.46 o 
   3   3 -24        5.42       11.62      7.72 o 
   4   3 -24       49.09       65.42     26.57 o 
   0   4 -24       17.07        6.07     10.14 o 
   1   4 -24       35.05       36.76     12.50 o 
  -4   1 -23      140.39      145.40     15.63 o 
  -3   1 -23      201.35      189.07     20.55 o 
  -2   1 -23      122.88      133.59     15.04 o 
  -1   1 -23      114.05      113.36     33.22 o 
   0   1 -23      235.55      233.67     20.64 o 
   1   1 -23      251.76      246.86     21.70 o 
   2   1 -23       47.39       59.27      8.77 o 
   3   1 -23      439.61      438.15     32.62 o 
   4   1 -23       46.64       35.62      7.71 o 
  -4   2 -23       11.29       -0.80     10.02 o 
  -3   2 -23       30.45       33.01      7.61 o 
  -2   2 -23       61.12       66.93     10.47 o 
  -1   2 -23        4.16        4.49      5.82 o 
   0   2 -23       75.62       96.82     11.21 o 
   1   2 -23       27.17       16.31      8.46 o 
   2   2 -23        0.08       -7.41      4.94 o 
   3   2 -23       54.79       39.99      8.33 o 
   4   2 -23        4.98       12.41      6.80 o 
   5   2 -23       11.00        9.32      8.53 o 
  -3   3 -23       53.45       61.43     16.20 o 
  -2   3 -23       24.86       20.74      7.61 o 
  -1   3 -23       70.55       62.95     17.94 o 
   0   3 -23       16.05        7.98      6.31 o 
   1   3 -23       20.22       29.71     10.01 o 
   2   3 -23       13.00       20.05      9.88 o 
   3   3 -23        2.33        1.56      6.61 o 
   4   3 -23       15.32       17.78      8.01 o 
  -1   4 -23        1.21       -1.09     11.38 o 
   0   4 -23        8.56       22.44     11.70 o 
   1   4 -23        6.93        9.65      9.50 o 
   2   4 -23       19.66        5.02      7.50 o 
  -5   0 -22      234.30      253.15     29.79 o 
  -4   0 -22       67.66       55.74     12.35 o 
  -3   0 -22      135.60      147.25     20.80 o 
  -2   0 -22      176.16      180.35     26.02 o 
  -1   0 -22      428.60      423.43     46.97 o 
   0   0 -22      309.73      380.19     39.85 o 
   1   0 -22      282.59      325.48     33.22 o 
   2   0 -22      353.64      393.33     37.91 o 
   3   0 -22       92.19      102.41     14.49 o 
  -5   1 -22        6.93       -0.72      9.55 o 
  -4   1 -22       15.21       22.83      7.13 o 
  -3   1 -22        9.45        8.95      5.79 o 
  -2   1 -22      206.43      190.22     17.92 o 
  -1   1 -22       45.98       67.52      8.76 o 
   0   1 -22        4.87        3.55      5.50 o 
   1   1 -22       29.03       30.99      6.58 o 
   2   1 -22        1.74       -3.85      4.05 o 
   3   1 -22       61.58       55.27      8.54 o 
   4   1 -22       31.17       32.74      7.11 o 
   5   1 -22       11.18       20.52      9.01 o 
  -4   2 -22       58.65       57.63     14.76 o 
  -3   2 -22      181.74      154.05     19.69 o 
  -2   2 -22      125.33      138.23     14.13 o 
  -1   2 -22      189.95      178.49     15.35 o 
   0   2 -22      275.98      286.03     25.14 o 
   1   2 -22      157.82      155.24     14.62 o 
   2   2 -22       16.42       11.33      5.82 o 
   3   2 -22       87.45       99.67     12.33 o 
   4   2 -22       17.89       28.79      7.95 o 
   5   2 -22        4.53        4.42      6.72 o 
  -3   3 -22       13.88       17.48      7.63 o 
  -2   3 -22        5.88       11.68      6.58 o 
  -1   3 -22       17.16       21.66      7.35 o 
   0   3 -22       20.91       25.68      6.89 o 
   1   3 -22       25.71       29.79      9.55 o 
   2   3 -22       16.86       17.99      7.17 o 
   3   3 -22       13.37       15.47      9.28 o 
   4   3 -22       14.32       12.08      7.45 o 
  -2   4 -22       25.30       27.99      9.76 o 
  -1   4 -22        1.15       -3.07      6.93 o 
   0   4 -22        6.41        6.32      9.55 o 
   1   4 -22       11.73       21.93     10.47 o 
   2   4 -22       21.39       14.44      7.71 o 
  -5   1 -21       68.32       72.13     15.35 o 
  -4   1 -21      222.92      232.26     19.41 o 
  -3   1 -21      173.94      183.96     16.12 o 
  -2   1 -21      147.71      153.04     14.62 o 
  -1   1 -21      641.68      705.22     79.26 o 
   0   1 -21      281.34      248.06     24.19 o 
   1   1 -21      100.86      107.58     12.08 o 
   2   1 -21      266.96      275.56     18.26 o 
   3   1 -21       95.30      117.23     12.67 o 
   4   1 -21       96.08      116.80     11.89 o 
   5   1 -21       56.46       71.20     14.22 o 
  -4   2 -21        9.17       16.96      9.73 o 
  -3   2 -21       13.37       14.89      6.37 o 
  -2   2 -21       15.88       27.04      6.78 o 
  -1   2 -21       41.48       44.94     19.52 o 
   0   2 -21      114.88      122.04     12.98 o 
   1   2 -21       38.77       49.93     11.55 o 
   2   2 -21       25.10       27.19      7.03 o 
   3   2 -21       42.39       48.96      7.90 o 
   4   2 -21        1.27        5.56      5.89 o 
   5   2 -21       17.78       14.55      7.03 o 
  -3   3 -21       69.49       86.67     24.18 o 
  -2   3 -21       19.90       27.63      7.47 o 
  -1   3 -21       94.75       95.24     11.88 o 
   0   3 -21       86.43       85.98     11.14 o 
   1   3 -21       79.93       84.79     10.83 o 
   2   3 -21       66.27       62.72      9.55 o 
   3   3 -21       21.37       16.62      6.86 o 
   4   3 -21        8.22        8.08      6.87 o 
   5   3 -21        0.48       -1.23      7.01 o 
  -2   4 -21        0.84        3.45      8.74 o 
  -1   4 -21       37.25       40.89      9.02 o 
   0   4 -21        3.20       -5.71      6.14 o 
   1   4 -21       58.90       70.24     14.01 o 
   2   4 -21        6.70        4.76      7.02 o 
   3   4 -21        8.53        6.51      7.63 o 
  -5   0 -20      164.48      182.53     21.92 o 
  -4   0 -20      251.22      249.35     29.61 o 
  -3   0 -20      386.44      376.43     44.75 o 
  -2   0 -20     1386.12     1248.92    117.69 o 
  -1   0 -20      763.19      735.77     87.83 o 
   0   0 -20      448.95      493.64     55.32 o 
   1   0 -20      441.26      463.66     53.45 o 
   2   0 -20      302.59      303.09     31.92 o 
   3   0 -20      344.53      379.57     28.62 o 
  -5   1 -20        2.82       12.17      9.45 o 
  -4   1 -20        3.92        2.60      9.41 o 
  -3   1 -20       12.53       16.70      5.56 o 
  -2   1 -20      148.46      134.37     14.41 o 
  -1   1 -20        6.96       13.69      5.46 o 
   0   1 -20       10.38        2.10      4.84 o 
   1   1 -20       38.63       51.45     11.36 o 
   2   1 -20       52.37       56.93      6.48 o 
   3   1 -20       35.84       41.17      6.82 o 
   4   1 -20       55.94       58.92      8.50 o 
   5   1 -20       37.12       51.12     11.48 o 
   6   1 -20        2.21        2.97      9.14 o 
  -5   2 -20       46.62       57.58     14.65 o 
  -4   2 -20      118.52      134.40     18.72 o 
  -3   2 -20      110.67      119.61     13.27 o 
  -2   2 -20      177.52      193.41     17.58 o 
  -1   2 -20      158.87      159.01     15.57 o 
   0   2 -20      186.22      179.82     22.88 o 
   1   2 -20      209.26      179.21     16.80 o 
   2   2 -20       23.06       16.46      4.61 o 
   3   2 -20      191.99      184.60     17.13 o 
   4   2 -20       31.59       25.41      6.88 o 
   5   2 -20       65.13       80.10     19.81 o 
   6   2 -20       21.94       37.45     13.81 o 
  -4   3 -20       11.28       10.65     11.04 o 
  -3   3 -20       46.99       54.28      9.34 o 
  -2   3 -20       10.87       20.66      6.96 o 
  -1   3 -20       76.10       89.05     10.42 o 
   0   3 -20       30.44       48.02      7.90 o 
   1   3 -20       14.89       20.21      6.20 o 
   2   3 -20       26.49       26.90      7.19 o 
   3   3 -20        0.12       -0.49      5.86 o 
   4   3 -20       16.40       13.33      7.03 o 
   5   3 -20        3.09       -3.90      6.62 o 
  -2   4 -20       16.01       34.76      8.97 o 
  -1   4 -20       57.61       57.40      9.68 o 
   0   4 -20       51.66       53.27     12.16 o 
   1   4 -20       16.23       11.50      9.04 o 
   2   4 -20        6.68        8.69      6.83 o 
   3   4 -20       26.20       42.49     14.45 o 
  -5   1 -19      148.96      137.63     21.67 o 
  -4   1 -19      188.30      183.99     17.11 o 
  -3   1 -19      242.10      231.08     20.04 o 
  -2   1 -19      463.90      483.23     36.34 o 
  -1   1 -19      809.59      806.49     56.39 o 
   0   1 -19      276.55      238.53     28.70 o 
   1   1 -19      442.56      427.85     31.99 o 
   2   1 -19      243.13      229.16     13.69 o 
   3   1 -19      421.08      459.49     36.78 o 
   4   1 -19       41.57       45.32      7.57 o 
   5   1 -19       83.14       77.87     15.62 o 
   6   1 -19       28.56       29.66     11.20 o 
  -5   2 -19       16.52       19.82     11.43 o 
  -4   2 -19       41.91       53.90     12.02 o 
  -3   2 -19       31.95       38.19      7.04 o 
  -2   2 -19       40.86       66.14     25.77 o 
  -1   2 -19       17.39       22.46      5.89 o 
   0   2 -19       19.27       23.08      5.50 o 
   1   2 -19       41.72       46.26     11.17 o 
   2   2 -19       88.13       91.94      8.08 o 
   3   2 -19      200.99      185.83     24.99 o 
   4   2 -19       24.03       23.71      6.27 o 
   5   2 -19       18.91       18.21      6.66 o 
   6   2 -19        6.09        5.69     10.83 o 
  -4   3 -19       82.51       78.22     16.22 o 
  -3   3 -19       19.33        5.02      8.74 o 
  -2   3 -19       58.08       63.49      8.88 o 
  -1   3 -19       35.28       63.81      8.76 o 
   0   3 -19       86.05      101.80     11.24 o 
   1   3 -19       74.42       79.70     10.30 o 
   2   3 -19      145.02      135.55     14.60 o 
   3   3 -19       49.43       57.68      8.77 o 
   4   3 -19       25.49       20.96      8.33 o 
   5   3 -19       11.77        9.40      8.64 o 
  -3   4 -19        4.66        7.76     10.09 o 
  -2   4 -19        7.47       14.95      7.19 o 
  -1   4 -19       50.00       33.93     11.31 o 
   0   4 -19       21.31       29.96      7.19 o 
   1   4 -19       10.98       14.27      8.56 o 
   2   4 -19        5.10        3.55      6.29 o 
   3   4 -19       40.04       40.75      9.09 o 
   4   4 -19       24.26       27.43     10.94 o 
  -5   0 -18      179.66      188.18     24.05 o 
  -4   0 -18      495.19      431.34     51.25 o 
  -3   0 -18     1117.51     1102.80    112.40 o 
  -2   0 -18      205.16      218.33     26.05 o 
  -1   0 -18      794.80      840.76     81.38 o 
   0   0 -18      943.85     1073.01    109.52 o 
   1   0 -18       59.77       68.59      9.78 o 
   2   0 -18      596.90      619.79     46.98 o 
   3   0 -18      371.67      364.79     28.63 o 
   4   0 -18       94.24      139.45     16.19 o 
  -6   1 -18        4.17       10.25     10.25 o 
  -5   1 -18       20.48       12.57      8.74 o 
  -4   1 -18       55.54       56.93      8.36 o 
  -3   1 -18       86.81       71.53      9.31 o 
  -2   1 -18       75.88       74.38      8.69 o 
  -1   1 -18      158.18      148.73     13.76 o 
   0   1 -18       80.49       80.94      9.08 o 
   1   1 -18      101.50      104.55     10.60 o 
   2   1 -18       18.93       11.51      3.70 o 
   3   1 -18       16.76       27.86      6.05 o 
   4   1 -18       14.99       25.91      7.78 o 
   5   1 -18       11.60       12.76      8.32 o 
   6   1 -18        0.33        6.50      8.37 o 
  -5   2 -18       81.33      100.33     16.50 o 
  -4   2 -18      103.10      140.98     19.65 o 
  -3   2 -18      119.39      135.13     12.61 o 
  -2   2 -18      183.81      214.08     16.36 o 
  -1   2 -18      254.30      255.65     20.01 o 
   0   2 -18      230.16      250.05     19.97 o 
   1   2 -18       63.40       65.96      6.61 o 
   2   2 -18      856.50      873.81     53.41 o 
   3   2 -18       51.16       54.13      8.50 o 
   4   2 -18      130.03      122.22     12.60 o 
   5   2 -18       20.89       25.93      6.64 o 
   6   2 -18       20.61       28.67     12.27 o 
  -4   3 -18       10.30       17.52      9.74 o 
  -3   3 -18       37.42       26.54     10.70 o 
  -2   3 -18        3.33        4.68      9.97 o 
  -1   3 -18       45.77       46.54      7.76 o 
   0   3 -18       31.26       32.69      6.09 o 
   1   3 -18      105.45      113.50      9.95 o 
   2   3 -18       91.65       92.72     18.29 o 
   3   3 -18       46.96       40.84      7.71 o 
   4   3 -18       15.12       12.02      6.40 o 
   5   3 -18        2.22        1.86      6.56 o 
  -3   4 -18       12.91        5.20      9.99 o 
  -2   4 -18       26.04       30.43      7.92 o 
  -1   4 -18       34.96       39.16      8.39 o 
   0   4 -18       54.66       57.90      9.25 o 
   1   4 -18       57.51       57.61      9.04 o 
   2   4 -18       10.64       10.80      5.95 o 
   3   4 -18       14.89       17.20      8.97 o 
   4   4 -18       36.61       39.94      9.01 o 
   0   5 -18        7.76       20.49     11.11 o 
   1   5 -18        6.26        5.33      8.92 o 
  -6   1 -17      124.80      145.06     22.47 o 
  -5   1 -17      197.33      219.03     25.02 o 
  -4   1 -17      321.75      307.18     25.05 o 
  -3   1 -17       60.41       66.08      8.54 o 
  -2   1 -17      564.72      551.39     39.72 o 
  -1   1 -17      588.40      579.48     63.75 o 
   0   1 -17      971.68      939.56     72.46 o 
   1   1 -17      721.05      660.82     43.13 o 
   2   1 -17      764.77      707.04     42.57 o 
   3   1 -17      230.47      232.40     16.16 o 
   4   1 -17       63.87       62.21      7.90 o 
   5   1 -17       66.79       75.89     13.47 o 
   6   1 -17       72.96       90.73     15.57 o 
  -5   2 -17       23.14       25.67     10.74 o 
  -4   2 -17       93.04       69.69     14.01 o 
  -3   2 -17        1.54        8.67      4.57 o 
  -2   2 -17       25.10       31.20      6.13 o 
  -1   2 -17      120.95      109.08     16.45 o 
   0   2 -17      112.67      121.99     11.14 o 
   1   2 -17        6.26        5.98      3.33 o 
   2   2 -17      168.35      173.03     12.01 o 
   3   2 -17       36.97       42.49      7.00 o 
   4   2 -17        0.63        3.75      4.68 o 
   5   2 -17       17.36        4.16      9.12 o 
   6   2 -17       21.49       28.58     11.16 o 
  -4   3 -17       85.04      109.84     17.09 o 
  -3   3 -17       65.51       61.04     14.11 o 
  -2   3 -17      302.96      275.85     22.59 o 
  -1   3 -17       37.96       44.02      7.19 o 
   0   3 -17      144.40      136.80     11.48 o 
   1   3 -17      116.28      108.17      9.47 o 
   2   3 -17       32.03       27.53      6.61 o 
   3   3 -17       46.88       57.50      8.57 o 
   4   3 -17       38.20       43.11      8.25 o 
   5   3 -17       55.01       73.28     10.40 o 
  -3   4 -17        7.56       26.85     10.60 o 
  -2   4 -17        5.17        8.43      8.55 o 
  -1   4 -17       10.92        2.12      5.87 o 
   0   4 -17        7.90        2.76      7.37 o 
   1   4 -17       10.41        4.81      7.52 o 
   2   4 -17        4.02        0.77      5.11 o 
   3   4 -17       24.53       28.50      7.94 o 
   4   4 -17        4.09        0.69      7.03 o 
  -1   5 -17       45.72       43.62     12.47 o 
   0   5 -17       10.08       30.68     10.76 o 
   1   5 -17        1.89       17.37      9.60 o 
   2   5 -17        2.12       -3.63     11.25 o 
  -5   0 -16      229.62      228.27     28.61 o 
  -4   0 -16      229.97      258.47     27.00 o 
  -3   0 -16       41.17       49.26      8.86 o 
  -2   0 -16     2503.51     2194.44    227.78 o 
  -1   0 -16     1047.08      991.02    102.36 o 
   0   0 -16      431.76      434.96     38.09 o 
   1   0 -16     1599.21     1601.34    163.65 o 
   2   0 -16      369.92      363.31     28.59 o 
   3   0 -16      528.61      507.75     37.28 o 
   4   0 -16      445.81      505.04     52.03 o 
   5   0 -16      148.71      151.68     20.44 o 
  -6   1 -16       10.05       18.77     10.29 o 
  -5   1 -16       10.98       28.18      9.15 o 
  -4   1 -16       13.00       15.99      5.19 o 
  -3   1 -16      279.22      277.23     22.16 o 
  -2   1 -16       61.67       59.52      7.12 o 
  -1   1 -16        6.60        4.20      3.59 o 
   0   1 -16       66.74       79.59      8.33 o 
   1   1 -16       26.05       21.70      4.07 o 
   2   1 -16       82.86       83.73     10.15 o 
   3   1 -16       87.79       86.67      7.32 o 
   4   1 -16      205.42      207.82     16.43 o 
   5   1 -16       13.64       15.17      7.71 o 
   6   1 -16       13.73       13.85      8.65 o 
   7   1 -16        5.16       -5.79      9.81 o 
  -5   2 -16       77.03       94.34     16.29 o 
  -4   2 -16      268.62      236.83     29.53 o 
  -3   2 -16      333.80      331.58     26.81 o 
  -2   2 -16      496.09      508.33     36.49 o 
  -1   2 -16      443.28      420.90     33.11 o 
   0   2 -16      465.01      440.38     48.72 o 
   1   2 -16      153.47      168.88     12.70 o 
   2   2 -16      217.96      225.38     14.71 o 
   3   2 -16       19.66       23.02      5.27 o 
   4   2 -16       33.56       49.74      7.62 o 
   5   2 -16      143.30      140.74     13.90 o 
   6   2 -16        9.58        6.00      9.15 o 
  -5   3 -16        6.80       -4.20      9.14 o 
  -4   3 -16       27.09       27.06     10.60 o 
  -3   3 -16        7.35        6.64      8.27 o 
  -2   3 -16      164.54      157.14     14.83 o 
  -1   3 -16       12.74       19.30      5.30 o 
   0   3 -16      227.73      220.86     19.39 o 
   1   3 -16        7.16        2.73      3.37 o 
   2   3 -16       19.40       27.17      6.37 o 
   3   3 -16       13.61       10.66      6.40 o 
   4   3 -16       37.26       27.47      7.56 o 
   5   3 -16       21.49       27.99      7.25 o 
   6   3 -16        8.84       14.60      9.01 o 
  -4   4 -16       12.33       -1.85      9.73 o 
  -3   4 -16       35.85       40.29     11.61 o 
  -2   4 -16        0.34        6.92      8.19 o 
  -1   4 -16       17.05       30.27      7.63 o 
   0   4 -16        2.54        0.60      4.46 o 
   1   4 -16      122.42      127.93     13.41 o 
   2   4 -16       28.83       25.45      7.18 o 
   3   4 -16       95.70      119.72     13.11 o 
   4   4 -16       21.07       22.71      7.89 o 
  -1   5 -16       43.76       63.17     13.34 o 
   0   5 -16       21.71       22.69     10.12 o 
   1   5 -16        1.59       15.37      8.73 o 
   2   5 -16       10.05       25.57      8.24 o 
  -6   1 -15      148.12      191.24     23.18 o 
  -5   1 -15      366.01      339.82     38.14 o 
  -4   1 -15       68.08       73.14      9.91 o 
  -3   1 -15     1659.53     1572.75    112.51 o 
  -2   1 -15      443.21      429.92     32.01 o 
  -1   1 -15      434.05      394.45     31.45 o 
   0   1 -15      423.65      379.73     34.65 o 
   1   1 -15      343.25      324.01     20.75 o 
   2   1 -15      962.23      951.21     58.11 o 
   3   1 -15      311.29      306.47     19.89 o 
   4   1 -15      652.69      644.30     46.36 o 
   5   1 -15       52.22       36.70     10.70 o 
   6   1 -15       40.02       41.67     11.25 o 
   7   1 -15       28.31       31.17     11.55 o 
  -6   2 -15        7.76       10.19     10.73 o 
  -5   2 -15       27.96       23.75     10.11 o 
  -4   2 -15       21.15       21.75      8.24 o 
  -3   2 -15      101.24      114.97     11.16 o 
  -2   2 -15       30.36       30.33      5.69 o 
  -1   2 -15      129.87      136.62     12.47 o 
   0   2 -15       37.33       43.20      7.73 o 
   1   2 -15       54.18       58.94      5.98 o 
   2   2 -15      289.61      280.33     17.57 o 
   3   2 -15       94.35       83.53      9.57 o 
   4   2 -15        1.95       -0.73      4.16 o 
   5   2 -15        9.39        9.87      5.11 o 
   6   2 -15       16.70        2.97      8.60 o 
  -5   3 -15       20.58       23.85     11.76 o 
  -4   3 -15       53.10       33.67      8.15 o 
  -3   3 -15       49.28       64.63     13.22 o 
  -2   3 -15      160.33      173.29     15.98 o 
  -1   3 -15      395.50      357.41     29.71 o 
   0   3 -15      174.05      180.91     15.55 o 
   1   3 -15      377.31      366.89     22.65 o 
   2   3 -15      164.18      166.40     31.18 o 
   3   3 -15       23.49       23.11      6.08 o 
   4   3 -15       86.54       88.46     10.87 o 
   5   3 -15        6.21        5.64      5.98 o 
   6   3 -15        8.53       11.13     15.34 o 
  -4   4 -15       40.15       50.61     10.12 o 
  -3   4 -15       15.26       19.83     10.15 o 
  -2   4 -15       55.00       57.92     12.58 o 
  -1   4 -15       49.01       44.47      7.50 o 
   0   4 -15       10.73       20.69      5.41 o 
   1   4 -15       67.48       69.93      9.48 o 
   2   4 -15        7.04        2.94      7.92 o 
   3   4 -15       11.58        4.56      6.22 o 
   4   4 -15       42.86       36.47      8.85 o 
   5   4 -15        4.69       11.88      9.88 o 
  -2   5 -15       17.18       13.22     10.97 o 
  -1   5 -15       13.80       -0.95      7.86 o 
   0   5 -15       25.71       32.46     10.11 o 
   1   5 -15        6.52       11.40      7.06 o 
   2   5 -15       13.85       15.93      7.81 o 
  -5   0 -14      342.81      390.79     40.83 o 
  -4   0 -14      775.04      748.93     76.54 o 
  -3   0 -14      459.45      486.39     45.26 o 
  -2   0 -14     1715.49     1450.10    148.35 o 
  -1   0 -14      979.95      995.49    100.66 o 
   1   0 -14     2586.82     2680.62    261.50 o 
   2   0 -14      724.15      654.60     50.73 o 
   3   0 -14      390.24      365.68     28.03 o 
   4   0 -14      212.70      186.22     18.07 o 
   5   0 -14       83.74       99.54     14.57 o 
  -6   1 -14       14.50        4.10      9.06 o 
  -5   1 -14        5.40       -2.18      6.04 o 
  -4   1 -14       43.44       45.54      6.23 o 
  -3   1 -14      269.65      262.48     16.76 o 
  -2   1 -14       17.32       20.27      7.05 o 
  -1   1 -14       87.20       87.92      9.06 o 
   0   1 -14       46.75       46.77      6.66 o 
   1   1 -14       35.92       30.78      4.07 o 
   2   1 -14       61.59       62.79      5.04 o 
   3   1 -14       77.71       81.79      9.08 o 
   4   1 -14       54.32       57.37      7.53 o 
   5   1 -14       11.00       10.48      7.10 o 
   6   1 -14       22.15       33.68      9.56 o 
   7   1 -14       32.71       15.50     10.60 o 
  -6   2 -14       64.20       63.14     15.40 o 
  -5   2 -14      161.45      199.43     25.00 o 
  -4   2 -14      109.14       97.17     10.47 o 
  -3   2 -14      254.21      229.00     21.37 o 
  -2   2 -14      317.88      329.76     26.60 o 
  -1   2 -14      106.01       97.99     11.36 o 
   0   2 -14      931.78      948.09     66.26 o 
   1   2 -14      590.71      561.29     33.71 o 
   2   2 -14      339.75      329.12     21.07 o 
   3   2 -14      388.04      389.44     30.26 o 
   4   2 -14      230.46      233.56     19.27 o 
   5   2 -14       72.25       73.63      9.33 o 
   6   2 -14       16.60       15.21      9.50 o 
  -5   3 -14       52.84       46.79     13.42 o 
  -4   3 -14       40.19       47.73      8.31 o 
  -3   3 -14       41.01       59.07     12.06 o 
  -2   3 -14        3.99        6.89      4.51 o 
  -1   3 -14       12.50       13.88      5.20 o 
   0   3 -14      102.44      112.16     10.66 o 
   1   3 -14      353.58      352.64     21.88 o 
   2   3 -14      106.20      108.61     11.75 o 
   3   3 -14      281.33      262.56     21.27 o 
   4   3 -14       38.39       41.12      7.47 o 
   5   3 -14       15.52       14.39      7.93 o 
   6   3 -14        9.41        7.99      6.68 o 
  -4   4 -14       34.62       48.76      9.30 o 
  -3   4 -14       60.06       62.68     14.39 o 
  -2   4 -14      169.27      182.99     22.42 o 
  -1   4 -14       34.33       38.56      6.64 o 
   0   4 -14       41.09       38.19      6.43 o 
   1   4 -14       82.36       97.24     11.59 o 
   2   4 -14       20.46       27.44      6.87 o 
   3   4 -14        4.21        5.63      6.01 o 
   4   4 -14       54.19       57.98      9.85 o 
   5   4 -14        1.55       10.79      9.74 o 
  -2   5 -14       14.30        5.04      9.68 o 
  -1   5 -14        8.41        1.39      8.65 o 
   0   5 -14       16.16       30.28      9.81 o 
   1   5 -14       27.72       30.08      8.12 o 
   2   5 -14        6.23        7.72     13.08 o 
   3   5 -14        8.77       23.77     13.16 o 
  -6   1 -13      152.07      153.50     21.10 o 
  -5   1 -13      178.31      177.10     23.03 o 
  -4   1 -13      500.24      499.26     44.87 o 
  -3   1 -13      662.49      643.10     38.66 o 
  -2   1 -13     1218.60     1185.83     84.85 o 
  -1   1 -13     1738.84     1759.86    126.95 o 
   0   1 -13     1688.52     1704.90    149.10 o 
   1   1 -13      905.78      905.94     65.60 o 
   2   1 -13      503.31      458.36     25.72 o 
   3   1 -13      488.55      478.75     26.37 o 
   4   1 -13      146.20      129.45     12.50 o 
   5   1 -13      193.19      181.63     16.45 o 
   6   1 -13       76.19       94.26     16.68 o 
   7   1 -13       77.39       90.73     17.55 o 
  -6   2 -13        9.03       12.63     10.27 o 
  -5   2 -13       55.73       57.42     11.89 o 
  -4   2 -13        9.72       14.98      4.77 o 
  -3   2 -13       40.28       33.01      5.98 o 
  -2   2 -13       45.60       44.75      6.58 o 
  -1   2 -13      308.48      274.15     21.34 o 
   0   2 -13      127.41      120.75     13.47 o 
   1   2 -13       33.51       36.08      3.95 o 
   2   2 -13      178.80      180.87     11.71 o 
   3   2 -13       21.29       17.04      4.95 o 
   4   2 -13       21.21       19.48      5.11 o 
   5   2 -13       22.78       24.60      5.82 o 
   6   2 -13        6.11       -1.64      7.81 o 
   7   2 -13        3.32       -7.33      9.68 o 
  -5   3 -13       51.90       48.88      8.54 o 
  -4   3 -13      131.58      121.58     12.61 o 
  -3   3 -13      104.21      107.48     16.36 o 
  -2   3 -13       21.67       16.62      5.57 o 
  -1   3 -13       48.11       51.70      8.03 o 
   0   3 -13      332.32      310.22     23.72 o 
   1   3 -13      681.46      664.43     43.17 o 
   2   3 -13      121.09      110.46     14.48 o 
   3   3 -13      423.06      433.29     31.27 o 
   4   3 -13       35.26       48.26      7.78 o 
   5   3 -13       23.26       35.69      7.42 o 
   6   3 -13        4.38        6.83      6.38 o 
  -4   4 -13        6.28       10.34      8.82 o 
  -3   4 -13        6.35        8.84      8.87 o 
  -2   4 -13       50.35       57.73     12.04 o 
  -1   4 -13       45.65       42.17      8.39 o 
   0   4 -13        1.46        5.48      9.63 o 
   1   4 -13       71.02       65.07     10.47 o 
   2   4 -13       41.53       59.49      8.65 o 
   3   4 -13        4.31        1.09      6.03 o 
   4   4 -13       24.18       26.43      7.87 o 
   5   4 -13       23.36       37.57      8.76 o 
  -2   5 -13       66.01       70.57     15.12 o 
  -1   5 -13       20.27       16.14      9.09 o 
   0   5 -13       15.41       28.59      9.14 o 
   1   5 -13       40.10       41.70      8.34 o 
   2   5 -13        6.41       10.03      6.85 o 
   3   5 -13        6.14       -0.37      7.22 o 
  -5   0 -12      403.92      424.25     46.00 o 
  -4   0 -12      528.60      492.97     53.27 o 
  -3   0 -12     1065.46      902.00     97.07 o 
  -2   0 -12      874.75      872.87     61.37 o 
  -1   0 -12     1227.52     1237.04    132.56 o 
   0   0 -12     1398.37     1419.90    146.31 o 
   1   0 -12     2343.22     2301.16    170.96 o 
   2   0 -12     1130.55     1140.67     82.32 o 
   3   0 -12     1043.85     1041.87     76.60 o 
   4   0 -12      713.25      674.87     51.80 o 
   5   0 -12      247.37      258.30     28.95 o 
   6   0 -12       68.80       52.77     12.12 o 
  -6   1 -12        1.15       -0.74      7.71 o 
  -5   1 -12       62.99       62.65     11.78 o 
  -4   1 -12      274.97      274.62     22.14 o 
  -3   1 -12       26.59       33.13      3.62 o 
  -2   1 -12      147.32      155.33     12.24 o 
  -1   1 -12      567.46      601.74     47.02 o 
   0   1 -12      380.71      444.32     30.55 o 
   1   1 -12      101.31      105.62      8.65 o 
   2   1 -12      268.18      264.08     14.20 o 
   3   1 -12       84.39       88.84      5.65 o 
   4   1 -12       21.91       26.10      5.18 o 
   5   1 -12       16.30       16.04      6.56 o 
   6   1 -12       19.43       31.04      9.22 o 
   7   1 -12       75.20       63.14     14.60 o 
  -6   2 -12       93.22       90.14     16.63 o 
  -5   2 -12      224.55      214.11     27.61 o 
  -4   2 -12      129.84      164.15     20.56 o 
  -3   2 -12      707.99      651.07     49.15 o 
  -2   2 -12      309.71      275.81     23.13 o 
  -1   2 -12     1453.37     1362.16    156.10 o 
   0   2 -12      457.67      465.35     39.69 o 
   1   2 -12      791.47      712.42     83.97 o 
   2   2 -12      358.29      362.60     23.84 o 
   3   2 -12      398.21      395.09     29.63 o 
   4   2 -12       86.84       89.04      9.87 o 
   5   2 -12       95.38      121.42     12.43 o 
   6   2 -12       45.21       72.03     13.80 o 
   7   2 -12       32.49       54.32     14.90 o 
  -5   3 -12       16.17       17.32      6.34 o 
  -4   3 -12       20.76       10.15      6.10 o 
  -3   3 -12        8.31        2.21      6.64 o 
  -2   3 -12      230.86      230.05     17.70 o 
  -1   3 -12      129.06      121.62     11.01 o 
   0   3 -12       90.16       80.69     13.62 o 
   1   3 -12      115.93      121.44      9.48 o 
   2   3 -12       80.09       87.42      9.26 o 
   3   3 -12       20.18       23.17      5.92 o 
   4   3 -12       25.06       31.92      6.76 o 
   5   3 -12       37.43       19.64      7.86 o 
   6   3 -12        7.26        6.41      6.17 o 
  -4   4 -12        6.92       16.02      7.31 o 
  -3   4 -12      119.77       86.60     17.68 o 
  -2   4 -12       80.35       95.03     15.96 o 
  -1   4 -12      106.77      101.73     15.14 o 
   0   4 -12      149.46      145.13     12.46 o 
   1   4 -12       61.64       75.46      9.38 o 
   2   4 -12       19.48       21.12      9.94 o 
   3   4 -12        6.74       12.19      6.32 o 
   4   4 -12       77.84       78.24     11.28 o 
   5   4 -12       16.90       30.09      8.45 o 
  -3   5 -12        9.79       10.50     10.04 o 
  -2   5 -12       48.37       47.69     13.01 o 
  -1   5 -12       21.88       37.68     10.81 o 
   0   5 -12        1.54       -6.05      5.71 o 
   1   5 -12        3.05        9.48      6.09 o 
   2   5 -12        7.11        9.46     11.99 o 
   3   5 -12        7.96        0.46      7.80 o 
  -6   1 -11      123.84      141.59     18.47 o 
  -5   1 -11      260.84      230.68     29.99 o 
  -4   1 -11      486.40      457.48     25.24 o 
  -3   1 -11      942.92      881.78     55.94 o 
  -2   1 -11     1002.13      978.86     75.62 o 
  -1   1 -11     2220.48     2217.66    166.41 o 
   0   1 -11     2382.56     2347.69    177.36 o 
   1   1 -11     1005.24      988.90     57.13 o 
   2   1 -11     1657.38     1641.39     81.29 o 
   3   1 -11      493.20      486.90     25.59 o 
   4   1 -11      331.53      329.19     21.08 o 
   5   1 -11      169.81      169.35     16.16 o 
   6   1 -11      118.52      130.53     18.42 o 
   7   1 -11       35.86       45.01     13.58 o 
  -6   2 -11       26.14       25.87     10.15 o 
  -5   2 -11      114.31      113.73     11.41 o 
  -4   2 -11      115.37      118.73     10.51 o 
  -3   2 -11      214.55      202.61     13.81 o 
  -2   2 -11      164.32      157.22     13.12 o 
  -1   2 -11      278.59      292.19     25.10 o 
   0   2 -11       30.85       34.01      4.27 o 
   1   2 -11      218.05      236.99     14.57 o 
   2   2 -11       45.28       53.66      4.41 o 
   3   2 -11      210.09      211.00     18.17 o 
   4   2 -11       41.70       41.48      7.16 o 
   5   2 -11       92.82       94.42     16.36 o 
   6   2 -11        1.31        4.25      8.27 o 
   7   2 -11        2.34       -8.99     10.20 o 
  -6   3 -11       37.59       58.30     14.55 o 
  -5   3 -11       65.55       56.88      9.10 o 
  -4   3 -11      172.71      176.61     16.40 o 
  -3   3 -11      209.00      195.26     24.34 o 
  -2   3 -11      266.90      258.97     18.86 o 
  -1   3 -11      163.13      160.57     14.95 o 
   0   3 -11      144.18      164.43     11.06 o 
   1   3 -11      156.51      158.34     13.91 o 
   2   3 -11      225.09      202.50     20.06 o 
   3   3 -11      208.71      191.25     16.50 o 
   4   3 -11      234.10      223.73     19.74 o 
   5   3 -11        8.47       16.74      6.14 o 
   6   3 -11       34.36       30.66      7.66 o 
  -5   4 -11       22.49       37.04     13.06 o 
  -4   4 -11       18.80        9.90      7.31 o 
  -3   4 -11       53.67       82.99     14.30 o 
  -2   4 -11      223.63      203.07     24.74 o 
  -1   4 -11       49.72       54.50      7.83 o 
   0   4 -11        2.74        1.76      3.78 o 
   1   4 -11        4.13        9.46      5.08 o 
   2   4 -11        2.45        1.79      5.41 o 
   3   4 -11       23.01       17.40     12.93 o 
   4   4 -11       31.65       24.86      7.77 o 
   5   4 -11       14.29       21.37      8.18 o 
  -3   5 -11        1.89        3.63      9.32 o 
  -2   5 -11        2.93       -6.68      7.30 o 
  -1   5 -11       51.59       30.00     10.15 o 
   0   5 -11       32.15       33.27     10.14 o 
   1   5 -11        1.47        5.83     11.25 o 
   2   5 -11       15.96       12.53      7.17 o 
   3   5 -11       16.56       18.76     10.79 o 
  -5   0 -10      197.97      196.74     20.51 o 
  -4   0 -10      739.32      728.98     72.46 o 
  -3   0 -10     1272.50     1240.93     88.70 o 
  -2   0 -10     2379.50     2345.87    162.14 o 
  -1   0 -10     1040.65     1006.45    108.09 o 
   0   0 -10     2687.68     2703.19    255.73 o 
   1   0 -10     1618.17     1658.05    128.68 o 
   2   0 -10     1485.02     1492.14    109.42 o 
   3   0 -10     4614.42     4873.11    364.34 o 
   4   0 -10      301.86      303.53     20.89 o 
   5   0 -10      389.17      380.30     40.93 o 
   6   0 -10       64.89       77.25     13.75 o 
   7   0 -10       45.10       50.07     12.02 o 
  -6   1 -10        9.80       11.63      7.91 o 
  -5   1 -10       70.29       76.66     11.91 o 
  -4   1 -10        5.67        8.31      2.88 o 
  -3   1 -10       10.07       12.40      2.56 o 
  -2   1 -10       46.42       44.15      5.62 o 
  -1   1 -10      226.64      243.46     18.82 o 
   0   1 -10       43.21       50.06      5.44 o 
   1   1 -10      493.12      504.00     30.63 o 
   2   1 -10      409.09      424.45     22.86 o 
   3   1 -10      469.59      462.83     24.77 o 
   4   1 -10        0.76        1.29      2.54 o 
   5   1 -10        3.99        4.18      3.86 o 
   6   1 -10       34.99       22.82      9.06 o 
   7   1 -10        4.92       12.71      8.76 o 
  -6   2 -10      111.70      110.42     17.96 o 
  -5   2 -10       73.08       74.04      8.67 o 
  -4   2 -10      922.23      954.41     72.02 o 
  -3   2 -10      402.26      406.80     25.74 o 
  -2   2 -10      770.78      748.10     56.66 o 
  -1   2 -10      376.80      376.44     26.47 o 
   0   2 -10      669.74      660.17     40.20 o 
   1   2 -10      795.46      779.41     49.30 o 
   2   2 -10      828.66      730.02     50.57 o 
   3   2 -10      651.41      648.82     49.62 o 
   4   2 -10      202.54      202.44     16.94 o 
   5   2 -10       83.45       69.76      8.80 o 
   6   2 -10       76.08       85.58     10.00 o 
   7   2 -10       70.55       74.85     16.63 o 
  -6   3 -10       47.05       54.92      9.48 o 
  -5   3 -10       18.66       23.17     15.67 o 
  -4   3 -10       77.08       72.22      9.34 o 
  -3   3 -10       85.66       79.61     13.85 o 
  -2   3 -10      167.77      160.60     15.47 o 
  -1   3 -10       84.33       85.90      9.02 o 
   0   3 -10       48.94       48.92      5.38 o 
   1   3 -10      255.85      259.36     16.58 o 
   2   3 -10      155.73      146.04     13.09 o 
   3   3 -10       58.18       59.53     12.59 o 
   4   3 -10       85.02       97.77     10.47 o 
   5   3 -10        8.53        8.12      5.46 o 
   6   3 -10        1.22        3.18      6.06 o 
  -5   4 -10       31.58       35.60      8.99 o 
  -4   4 -10       54.17       43.42      9.70 o 
  -3   4 -10       11.90       15.55      8.92 o 
  -2   4 -10       78.03       86.34     13.66 o 
  -1   4 -10       34.20       36.95      6.37 o 
   0   4 -10      395.82      363.06     24.22 o 
   1   4 -10      103.14      119.77     12.97 o 
   2   4 -10       97.34      106.68     11.48 o 
   3   4 -10       37.00       41.20      7.66 o 
   4   4 -10        2.94        2.46      6.35 o 
   5   4 -10        2.04        0.44      6.67 o 
  -3   5 -10        4.86       24.71     10.66 o 
  -2   5 -10       12.63       44.88     11.25 o 
  -1   5 -10       27.19       30.79      9.89 o 
   0   5 -10       16.94       14.73      7.20 o 
   1   5 -10        5.89        3.84      5.55 o 
   2   5 -10        1.80        5.24      6.08 o 
   3   5 -10        5.45       12.21      7.19 o 
   4   5 -10        4.26       13.66     12.35 o 
  -6   1  -9      220.31      232.22     27.41 o 
  -5   1  -9      401.75      376.69     30.98 o 
  -4   1  -9      847.62      891.11     49.71 o 
  -3   1  -9      874.77      895.98     51.11 o 
  -2   1  -9      437.49      408.49     33.19 o 
  -1   1  -9      805.35      702.11     55.32 o 
   0   1  -9     2530.38     2627.99    193.68 o 
   1   1  -9     1546.28     1556.04     95.55 o 
   2   1  -9     3036.96     3242.20    167.19 o 
   3   1  -9      744.68      667.79     34.71 o 
   4   1  -9      376.81      373.44     24.10 o 
   5   1  -9      233.16      220.08     13.72 o 
   6   1  -9      124.55      137.83     19.39 o 
   7   1  -9      112.69      129.66     20.11 o 
  -6   2  -9       32.21       32.64     10.56 o 
  -5   2  -9       22.90       39.99      9.65 o 
  -4   2  -9      229.55      236.47     18.96 o 
  -3   2  -9       63.57       53.43      6.70 o 
  -2   2  -9      130.21      141.41     10.98 o 
  -1   2  -9       83.80      101.65     11.15 o 
   0   2  -9      141.65      142.06      9.05 o 
   1   2  -9      353.62      361.70     21.23 o 
   2   2  -9     1122.94     1159.92     69.19 o 
   3   2  -9       72.40       79.77     12.51 o 
   4   2  -9        9.27       11.32      4.18 o 
   5   2  -9       28.24       23.73      5.73 o 
   6   2  -9       39.81       50.03     13.22 o 
   7   2  -9       45.54       75.74     16.14 o 
  -6   3  -9       28.50       45.25     12.48 o 
  -5   3  -9       77.30       80.47     24.11 o 
  -4   3  -9       42.49       49.24      8.05 o 
  -3   3  -9      277.94      284.22     35.43 o 
  -2   3  -9      343.22      353.16     25.69 o 
  -1   3  -9      666.34      648.72     39.43 o 
   0   3  -9      443.71      416.97     25.73 o 
   1   3  -9      113.47       97.64      7.51 o 
   2   3  -9      148.67      146.47     12.71 o 
   3   3  -9      202.57      197.62     20.48 o 
   4   3  -9        5.49        7.15      5.61 o 
   5   3  -9       78.14       77.99     10.16 o 
   6   3  -9       12.74       17.58     10.02 o 
  -5   4  -9        6.49       26.59      8.04 o 
  -4   4  -9       22.20       27.69      7.77 o 
  -3   4  -9      105.95      114.75     17.93 o 
  -2   4  -9       19.06       21.44      8.02 o 
  -1   4  -9       15.41       15.29      4.54 o 
   0   4  -9      515.53      510.31     31.97 o 
   1   4  -9        8.65       12.56      5.73 o 
   2   4  -9       38.18       36.78      8.74 o 
   3   4  -9       13.32       10.29     11.24 o 
   4   4  -9        4.47        7.16      6.58 o 
   5   4  -9        1.45       -6.95      6.50 o 
  -3   5  -9       21.06       29.63     11.47 o 
  -2   5  -9        0.69       -0.21      8.24 o 
  -1   5  -9      104.14      118.93     17.32 o 
   0   5  -9        8.06        1.62      6.10 o 
   1   5  -9        5.13       -0.42      5.52 o 
   2   5  -9       25.34       24.67      7.49 o 
   3   5  -9       16.70        7.59      7.40 o 
   4   5  -9       26.43       26.02     13.76 o 
  -5   0  -8      620.41      666.51     67.00 o 
  -4   0  -8      671.87      662.44     51.25 o 
  -3   0  -8     1378.33     1383.98     97.33 o 
  -2   0  -8     3821.60     4171.33    297.15 o 
  -1   0  -8     4167.82     4289.55    435.72 o 
   1   0  -8      521.64      539.77     39.17 o 
   2   0  -8      457.89      417.57     29.85 o 
   3   0  -8      477.70      453.07     33.17 o 
   4   0  -8      331.79      305.54     23.65 o 
   5   0  -8      167.88      154.87     19.70 o 
   6   0  -8     1499.61     1479.32    160.91 o 
   7   0  -8       41.74       48.97     11.01 o 
  -6   1  -8       48.82       54.63     11.27 o 
  -5   1  -8       49.16       37.09      6.55 o 
  -4   1  -8       95.98      105.11      7.18 o 
  -3   1  -8       19.95       20.39      2.32 o 
  -2   1  -8     1131.00     1251.71     72.57 o 
  -1   1  -8      962.57      975.91     72.98 o 
   0   1  -8        3.83        2.49      1.54 o 
   1   1  -8       99.58      106.52      7.40 o 
   2   1  -8      286.05      318.10     16.91 o 
   3   1  -8        9.83       11.03      1.95 o 
   4   1  -8       41.22       40.02      4.20 o 
   5   1  -8       72.66       64.97      6.43 o 
   6   1  -8      112.09      103.77     17.18 o 
   7   1  -8       12.62        9.01      8.60 o 
  -6   2  -8       94.03      106.52     11.75 o 
  -5   2  -8       57.99       62.99      8.11 o 
  -4   2  -8      370.69      380.62     28.84 o 
  -3   2  -8      241.16      246.39     14.80 o 
  -2   2  -8      152.99      133.53     10.08 o 
  -1   2  -8     2937.90     3089.57    175.57 o 
   0   2  -8     1231.46     1213.62     90.25 o 
   1   2  -8     1263.06     1315.57     72.50 o 
   2   2  -8     1907.41     1979.13    118.32 o 
   3   2  -8      266.95      279.63     20.95 o 
   4   2  -8      424.84      438.76     32.69 o 
   5   2  -8       54.50       52.16      7.87 o 
   6   2  -8       62.13       67.19      9.15 o 
   7   2  -8        3.68       26.17     11.11 o 
  -6   3  -8       61.36       72.83     10.31 o 
  -5   3  -8       22.29       16.97      7.51 o 
  -4   3  -8       26.41       29.05      6.17 o 
  -3   3  -8       77.40       71.75     12.57 o 
  -2   3  -8       62.24       66.41      7.27 o 
  -1   3  -8      109.72      118.05      8.18 o 
   0   3  -8      167.28      147.33     10.52 o 
   1   3  -8      189.84      189.32     13.19 o 
   2   3  -8       87.11       76.24     17.17 o 
   3   3  -8      134.41      132.23     16.40 o 
   4   3  -8      108.89      105.37     11.27 o 
   5   3  -8        4.47        1.33      5.26 o 
   6   3  -8       32.26       21.73      9.85 o 
  -5   4  -8       54.27       53.30      9.74 o 
  -4   4  -8       70.17       88.65     11.59 o 
  -3   4  -8      196.41      212.18     26.79 o 
  -2   4  -8      101.88       98.23     13.94 o 
  -1   4  -8       46.58       61.34      9.42 o 
   0   4  -8      224.42      214.50     15.37 o 
   1   4  -8       48.09       54.54     10.20 o 
   2   4  -8       83.05       74.52      9.92 o 
   3   4  -8       95.25      112.44     12.38 o 
   4   4  -8       16.29       17.63     14.72 o 
   5   4  -8       11.01       12.99      7.44 o 
  -3   5  -8       24.91       37.06      9.53 o 
  -2   5  -8       14.98       10.70      8.71 o 
  -1   5  -8        9.93       25.23      8.46 o 
   0   5  -8       53.89       55.46     10.94 o 
   1   5  -8        7.55        8.24      5.78 o 
   2   5  -8        6.00       10.56      6.27 o 
   3   5  -8       10.56       11.27     13.21 o 
   4   5  -8        7.84       -3.38     10.53 o 
  -5   1  -7      276.75      292.42     36.07 o 
  -4   1  -7      888.35      886.88     52.07 o 
  -3   1  -7     1196.15     1243.88     60.53 o 
  -2   1  -7     5330.79     5655.81    327.87 o 
  -1   1  -7     1091.30     1058.98     69.95 o 
   0   1  -7     1315.93     1349.89     80.41 o 
   1   1  -7      775.95      795.41     51.62 o 
   2   1  -7     2270.36     2415.89    119.88 o 
   3   1  -7      609.70      619.49     40.21 o 
   4   1  -7      711.70      699.23     40.79 o 
   5   1  -7      532.66      519.41     32.36 o 
   6   1  -7      121.82      135.12     21.75 o 
   7   1  -7       27.16       34.79     11.68 o 
  -6   2  -7       12.20       17.58      7.01 o 
  -5   2  -7       55.34       51.37      7.79 o 
  -4   2  -7       61.24       77.85     10.51 o 
  -3   2  -7      273.74      280.71     17.57 o 
  -2   2  -7      189.83      187.74     12.94 o 
  -1   2  -7      787.97      838.49     48.24 o 
   0   2  -7      110.29      113.46      8.02 o 
   1   2  -7        4.41        5.01      1.98 o 
   2   2  -7      591.66      589.27     34.73 o 
   3   2  -7      106.87       87.41      8.43 o 
   4   2  -7        0.38       -0.26      3.70 o 
   5   2  -7       38.12       43.99     12.54 o 
   6   2  -7       20.76       12.13      5.88 o 
   7   2  -7       10.67        6.18      9.51 o 
  -6   3  -7       11.71        5.33      6.08 o 
  -5   3  -7      214.87      195.94     16.71 o 
  -4   3  -7      311.23      363.64     47.74 o 
  -3   3  -7      102.41       95.72      9.60 o 
  -2   3  -7      295.73      300.22     23.06 o 
  -1   3  -7      192.91      184.89     12.83 o 
   0   3  -7      611.98      603.00     32.03 o 
   1   3  -7      237.26      227.42     15.13 o 
   2   3  -7      362.49      370.00     27.50 o 
   3   3  -7      214.74      204.67     17.49 o 
   4   3  -7       95.20      103.55     11.33 o 
   5   3  -7       31.63       36.24      7.15 o 
   6   3  -7       55.74       62.98      9.77 o 
  -5   4  -7       14.86        7.59      7.23 o 
  -4   4  -7        8.30       13.24      6.25 o 
  -3   4  -7       33.97       20.93      8.81 o 
  -2   4  -7      136.30      143.47     18.83 o 
  -1   4  -7       20.56       17.57      3.75 o 
   0   4  -7        2.46        0.06      2.73 o 
   1   4  -7       84.99       95.20     10.13 o 
   2   4  -7       40.56       48.93      7.57 o 
   3   4  -7       89.55       87.30     10.94 o 
   4   4  -7       54.22       64.63     10.11 o 
   5   4  -7       12.60        3.80      7.34 o 
  -3   5  -7        4.14       11.96      9.38 o 
  -2   5  -7        1.73        6.00      7.74 o 
  -1   5  -7       66.10       71.77     13.17 o 
   0   5  -7       77.16       69.36     12.93 o 
   1   5  -7       33.71       32.04      7.07 o 
   2   5  -7       24.65       32.30      7.74 o 
   3   5  -7        5.78       -0.82      6.54 o 
   4   5  -7       11.89       -1.14      7.26 o 
  -5   0  -6      654.14      593.44     44.97 o 
  -4   0  -6      529.65      520.71     38.53 o 
  -3   0  -6     1718.25     1847.82    127.29 o 
  -2   0  -6     1043.34     1057.04     75.69 o 
  -1   0  -6     3129.76     3209.12    342.61 o 
   0   0  -6     2878.47     2533.24    267.06 o 
   1   0  -6    17086.91    16282.86   1178.49 o 
   2   0  -6     4038.74     4161.86    293.69 o 
   3   0  -6     1525.96     1529.33    109.62 o 
   4   0  -6      624.02      611.60     45.52 o 
   5   0  -6      567.09      597.94     66.67 o 
   6   0  -6       24.53       24.00      9.43 o 
   7   0  -6       65.07       64.60     13.44 o 
  -6   1  -6       41.93       50.82     10.73 o 
  -5   1  -6       40.91       39.89      6.15 o 
  -4   1  -6       48.23       46.56      4.06 o 
  -3   1  -6      105.54      105.23      6.23 o 
  -2   1  -6       16.03       13.36      1.91 o 
  -1   1  -6       32.22       33.38      2.45 o 
   0   1  -6      343.53      377.58     22.68 o 
   1   1  -6     2534.91     2732.59    158.84 o 
   2   1  -6      325.36      345.71     17.36 o 
   3   1  -6      179.55      206.15     13.67 o 
   4   1  -6       31.82       31.18      3.92 o 
   5   1  -6       19.42       13.39      3.38 o 
   6   1  -6       62.48       62.18      8.83 o 
   7   1  -6        8.57        5.74      7.91 o 
  -6   2  -6      174.75      192.63     16.12 o 
  -5   2  -6      465.47      465.69     33.70 o 
  -4   2  -6      263.56      244.02     19.40 o 
  -3   2  -6      860.71      854.62     42.93 o 
  -2   2  -6     1364.42     1364.09     78.18 o 
  -1   2  -6      840.32      821.61     67.23 o 
   0   2  -6      455.72      478.45     25.09 o 
   1   2  -6      112.16       88.91     11.14 o 
   2   2  -6     2039.43     2080.47    107.22 o 
   3   2  -6      280.27      261.86     33.60 o 
   4   2  -6       78.60       70.94      7.97 o 
   5   2  -6      426.75      406.79     30.22 o 
   6   2  -6       66.38       66.07      8.86 o 
   7   2  -6       52.40       36.76     12.50 o 
  -6   3  -6       49.71       50.18      8.88 o 
  -5   3  -6      166.63      137.09     13.73 o 
  -4   3  -6       13.47       17.09      5.55 o 
  -3   3  -6      901.34      850.50     87.96 o 
  -2   3  -6       20.55       14.36      3.11 o 
  -1   3  -6       39.18       40.30      3.96 o 
   0   3  -6       36.86       35.96      3.59 o 
   1   3  -6       35.92       33.81      3.93 o 
   2   3  -6       29.23       25.42      5.37 o 
   3   3  -6        4.72        0.93      4.07 o 
   4   3  -6       32.92       26.43      6.43 o 
   5   3  -6       15.40       12.92      7.82 o 
   6   3  -6       16.39       12.99      8.58 o 
  -5   4  -6       28.77       19.15      7.80 o 
  -4   4  -6       23.02       39.02      8.18 o 
  -3   4  -6        4.39       -2.06      5.20 o 
  -2   4  -6      170.44      168.03     20.69 o 
  -1   4  -6      168.96      176.65     11.26 o 
   0   4  -6      142.50      143.65      8.94 o 
   1   4  -6        9.41        2.92      4.24 o 
   2   4  -6       16.60       14.72      6.87 o 
   3   4  -6      156.67      162.04     16.24 o 
   4   4  -6       42.38       63.15      9.59 o 
   5   4  -6       24.92       25.27      8.38 o 
  -3   5  -6        3.64        6.22      7.37 o 
  -2   5  -6        1.60       12.68      8.58 o 
   0   5  -6       31.04       32.51      6.17 o 
   1   5  -6        6.63       -0.28      5.26 o 
   2   5  -6       24.19       32.70      7.63 o 
   3   5  -6        7.66        4.01      6.88 o 
   4   5  -6       45.10       53.43     11.75 o 
  -6   1  -5      257.65      263.00     27.44 o 
  -5   1  -5      440.79      446.21     33.77 o 
  -4   1  -5      397.22      374.48     20.65 o 
  -3   1  -5     1445.63     1471.83     74.29 o 
  -2   1  -5     1568.47     1626.80     94.25 o 
  -1   1  -5     4204.75     4223.60    247.84 o 
   0   1  -5     1624.78     1739.34    136.16 o 
   1   1  -5    15360.34    14453.80    844.95 o 
   2   1  -5     2547.93     2841.03    145.61 o 
   3   1  -5     1080.45     1066.98     60.31 o 
   4   1  -5      717.86      707.14     43.27 o 
   5   1  -5      244.95      234.06     15.38 o 
   6   1  -5      218.21      215.85     20.00 o 
   7   1  -5       64.37       79.53     14.49 o 
  -7   2  -5       53.99       60.89     12.63 o 
  -6   2  -5       28.75       32.05      6.69 o 
  -5   2  -5       17.88       20.67      8.16 o 
  -4   2  -5       70.69       65.84      7.41 o 
  -3   2  -5       15.90       18.37      2.47 o 
  -2   2  -5      325.73      332.86     22.89 o 
  -1   2  -5       62.84       61.36      4.57 o 
   0   2  -5      423.28      435.31     22.90 o 
   1   2  -5      815.98      849.75     49.75 o 
   2   2  -5      618.68      672.19     36.10 o 
   3   2  -5      153.41      148.26      9.63 o 
   4   2  -5      172.30      160.40     13.20 o 
   5   2  -5       80.02       80.32      9.02 o 
   6   2  -5       12.53        6.11      6.26 o 
   7   2  -5        2.28        9.15      9.70 o 
  -6   3  -5       79.92       81.24     10.38 o 
  -5   3  -5      139.13      146.12     14.69 o 
  -4   3  -5      178.27      200.43     33.81 o 
  -3   3  -5      478.58      495.55     50.66 o 
  -2   3  -5      182.87      199.56     11.65 o 
  -1   3  -5      357.65      357.25     22.94 o 
   0   3  -5      100.14       92.90      6.99 o 
   1   3  -5      428.07      423.69     27.16 o 
   2   3  -5      239.02      281.26     21.11 o 
   3   3  -5      193.07      213.93     17.77 o 
   4   3  -5       61.60       66.30      9.84 o 
   5   3  -5       48.26       49.69      8.30 o 
   6   3  -5       65.27       60.12     10.01 o 
  -5   4  -5       29.51       39.07     10.57 o 
  -4   4  -5       39.29       50.88      8.75 o 
  -3   4  -5        9.13       13.60      7.08 o 
  -2   4  -5       73.33       78.46     12.55 o 
  -1   4  -5      104.67      101.80      7.41 o 
   0   4  -5       16.19       17.11      3.22 o 
   1   4  -5       53.43       55.07      8.65 o 
   2   4  -5        1.12        2.16      6.36 o 
   3   4  -5      108.47       90.62     16.15 o 
   4   4  -5        3.30        0.35      5.86 o 
   5   4  -5       14.83       17.62      7.69 o 
  -3   5  -5        2.76       -7.92      8.55 o 
   0   5  -5       23.06       23.92      5.37 o 
   1   5  -5       13.47       18.04      7.50 o 
   2   5  -5       73.41       73.94     10.69 o 
   3   5  -5       38.12       37.17      9.01 o 
   4   5  -5       15.10        5.46     10.54 o 
  -6   0  -4      322.81      343.16     37.07 o 
  -5   0  -4      716.78      775.80     76.82 o 
  -4   0  -4      935.64     1015.59     71.84 o 
  -3   0  -4     4040.39     4462.02    303.13 o 
  -2   0  -4     3832.94     3965.36    289.31 o 
  -1   0  -4     2148.55     2172.44    153.36 o 
   1   0  -4    11636.31    11457.46    828.77 o 
   2   0  -4     5785.11     6048.06    451.00 o 
   3   0  -4      977.09      966.08     74.15 o 
   4   0  -4     1680.46     1711.25    121.60 o 
   5   0  -4      696.67      716.63     67.95 o 
   6   0  -4      272.00      297.05     36.84 o 
   7   0  -4      159.49      169.72     21.05 o 
  -6   1  -4       34.72       33.56      9.30 o 
  -5   1  -4        1.97        5.77      3.14 o 
  -4   1  -4       21.72       23.90      3.49 o 
  -3   1  -4      103.54      113.53      6.49 o 
  -2   1  -4      185.02      191.88     10.71 o 
  -1   1  -4      290.97      302.17     18.25 o 
   0   1  -4     2400.50     2586.62    149.93 o 
   1   1  -4     5741.20     6041.57    309.61 o 
   2   1  -4       63.61       67.55      4.50 o 
   3   1  -4      102.52       99.84      6.96 o 
   4   1  -4       10.52       10.28      2.55 o 
   5   1  -4      160.50      155.91     12.85 o 
   6   1  -4       77.35       77.21      9.27 o 
   7   1  -4       17.40       18.67      9.07 o 
  -7   2  -4      120.58      125.85     18.85 o 
  -6   2  -4       60.56       72.77      9.01 o 
  -5   2  -4      239.08      237.09     20.68 o 
  -4   2  -4      323.68      358.88     23.30 o 
  -3   2  -4      625.19      641.48     33.12 o 
  -2   2  -4      753.71      754.35     41.56 o 
  -1   2  -4      922.68      916.93     53.98 o 
   0   2  -4     1676.90     1706.06     85.04 o 
   1   2  -4     1268.90     1337.48     66.52 o 
   2   2  -4     1078.76     1056.69     60.52 o 
   3   2  -4      344.02      344.23     20.81 o 
   4   2  -4      533.04      512.01     39.62 o 
   5   2  -4      214.99      219.05     17.64 o 
   6   2  -4      109.50      113.77     11.73 o 
   7   2  -4       25.98       36.43     12.17 o 
  -6   3  -4       11.92       20.69      6.52 o 
  -5   3  -4       49.97       68.51      9.23 o 
  -4   3  -4      109.87      116.16     12.42 o 
  -3   3  -4      134.83      139.06     10.38 o 
  -2   3  -4       18.62       21.40      3.11 o 
  -1   3  -4      164.99      162.94     11.26 o 
   0   3  -4      466.03      455.92     23.25 o 
   1   3  -4      269.29      263.57     14.14 o 
   2   3  -4       23.06       29.05      5.63 o 
   3   3  -4      121.09      103.99     13.38 o 
   4   3  -4       16.39       13.63      6.04 o 
   5   3  -4       34.93       34.53      7.60 o 
   6   3  -4       44.70       43.40      9.10 o 
  -5   4  -4       61.63       61.72      9.95 o 
  -4   4  -4       19.05       23.94      7.03 o 
  -3   4  -4       17.24       24.49      7.28 o 
  -2   4  -4      201.31      193.37     17.31 o 
  -1   4  -4      335.25      296.73     24.00 o 
   0   4  -4       31.58       33.03      4.50 o 
   1   4  -4      216.95      212.26     14.15 o 
   2   4  -4       14.01       17.41      8.41 o 
   3   4  -4        6.36        7.73      5.31 o 
   4   4  -4        4.12       -0.75      6.05 o 
   5   4  -4       11.74        9.34      7.15 o 
  -4   5  -4       19.09       23.93     14.53 o 
  -3   5  -4       15.18       32.83     14.11 o 
  -1   5  -4      180.52      176.38     22.52 o 
   0   5  -4       18.03       20.31      9.06 o 
   1   5  -4       13.62       10.58      6.97 o 
   2   5  -4        3.75        4.11      5.50 o 
   3   5  -4        1.85       -5.50      6.33 o 
   4   5  -4        1.87       -1.32      8.87 o 
  -7   1  -3      113.75      108.63     18.77 o 
  -6   1  -3      245.15      236.42     30.68 o 
  -5   1  -3      265.04      262.91     20.11 o 
  -4   1  -3     1088.56     1012.79     55.91 o 
  -3   1  -3      983.55      965.47     48.18 o 
  -2   1  -3     1730.07     1737.25     89.48 o 
  -1   1  -3     2832.46     2983.81    181.32 o 
   0   1  -3     5816.43     6020.57    303.09 o 
   1   1  -3     2533.21     2716.50    165.32 o 
   2   1  -3     1897.30     2012.19    116.55 o 
   3   1  -3     1503.51     1501.46    106.43 o 
   4   1  -3      504.50      490.01     34.03 o 
   5   1  -3     1421.03     1456.48    113.16 o 
   6   1  -3       65.62       69.64      8.70 o 
   7   1  -3       97.72      105.20     11.87 o 
  -7   2  -3        8.76        8.24      8.86 o 
  -6   2  -3       47.85       44.28     11.29 o 
  -5   2  -3      145.14      143.29     13.95 o 
  -4   2  -3      362.18      374.02     21.33 o 
  -3   2  -3      231.92      226.34     14.39 o 
  -2   2  -3      207.31      219.97     12.35 o 
  -1   2  -3      157.63      156.21      9.29 o 
   0   2  -3       41.39       42.00      3.35 o 
   1   2  -3       94.50       93.78      5.50 o 
   2   2  -3       26.21       27.50      3.26 o 
   3   2  -3       74.71       79.85      7.73 o 
   4   2  -3       52.86       57.31      6.37 o 
   5   2  -3      345.19      318.16     25.25 o 
   6   2  -3       47.92       49.53      7.84 o 
   7   2  -3        1.63       -7.71      8.56 o 
  -6   3  -3       45.38       44.80      7.76 o 
  -5   3  -3      133.03      142.12     13.96 o 
  -4   3  -3      152.54      155.49     15.53 o 
  -3   3  -3      393.77      367.55     26.58 o 
  -2   3  -3     1043.50     1104.68     65.90 o 
  -1   3  -3      105.29       97.41      8.29 o 
   0   3  -3      805.30      816.47     40.46 o 
   1   3  -3      197.47      199.89     12.13 o 
   2   3  -3      273.14      302.00     23.00 o 
   3   3  -3      215.34      243.03     20.74 o 
   4   3  -3      114.57      116.02     12.38 o 
   5   3  -3       66.91       63.40      9.25 o 
   6   3  -3        7.16        9.67      9.65 o 
  -5   4  -3        6.72       14.53      7.09 o 
  -4   4  -3       10.10       11.38      6.23 o 
  -3   4  -3       39.52       47.20      8.34 o 
  -2   4  -3       33.97       35.67      6.33 o 
  -1   4  -3      123.40      115.73      8.63 o 
   0   4  -3       43.38       41.99      4.99 o 
   1   4  -3       62.66       61.89      6.28 o 
   2   4  -3       11.82        2.48      4.70 o 
   3   4  -3       83.25       82.31     10.68 o 
   4   4  -3        3.05       13.11      8.89 o 
   5   4  -3       19.78       12.95     10.35 o 
  -4   5  -3        2.92       11.93     12.39 o 
  -3   5  -3       17.19       13.98     12.60 o 
  -1   5  -3      112.92      118.46     15.21 o 
   0   5  -3        4.61        7.83      4.61 o 
   1   5  -3        1.38       -2.43      4.54 o 
   2   5  -3       37.74       38.40      8.29 o 
   3   5  -3       43.30       45.82      9.83 o 
   4   5  -3       33.11       39.42     12.14 o 
   0   6  -3        2.65        1.69      8.73 o 
   1   6  -3        8.82       21.98      9.63 o 
  -6   0  -2      281.82      295.41     34.06 o 
  -5   0  -2      542.57      553.47     58.07 o 
  -4   0  -2     1129.00     1172.34    119.77 o 
  -3   0  -2     6216.58     6878.00    500.35 o 
  -2   0  -2     4833.93     4937.12    342.07 o 
  -1   0  -2     4246.90     4574.09    311.81 o 
   1   0  -2     3435.45     3618.65    252.13 o 
   3   0  -2     1613.19     1646.43    176.13 o 
   4   0  -2     1536.77     1621.58    186.60 o 
   5   0  -2     1245.56     1245.33    134.93 o 
   6   0  -2      143.07      122.18     18.88 o 
   7   0  -2      183.14      194.52     27.20 o 
  -7   1  -2       66.28       52.38     12.65 o 
  -6   1  -2       11.71       16.63      7.73 o 
  -5   1  -2       58.08       58.90      5.70 o 
  -4   1  -2        7.95        5.13      2.65 o 
  -3   1  -2      459.95      473.45     24.90 o 
  -2   1  -2       38.52       40.72      4.05 o 
  -1   1  -2      246.57      265.30     16.05 o 
   0   1  -2     2430.76     2495.56    126.08 o 
   1   1  -2      937.33     1028.27     53.11 o 
   2   1  -2      263.15      265.86     18.39 o 
   3   1  -2      148.03      143.71     10.75 o 
   4   1  -2      184.20      194.53     15.60 o 
   5   1  -2      185.63      172.58     15.19 o 
   6   1  -2       24.31       22.70      6.46 o 
   7   1  -2        4.00        1.80      6.55 o 
  -7   2  -2       21.77       23.67     10.22 o 
  -6   2  -2      107.22      112.84     10.90 o 
  -5   2  -2      240.96      206.99     20.03 o 
  -4   2  -2      821.86      790.93     43.06 o 
  -3   2  -2      901.48      837.67     71.77 o 
  -2   2  -2     1183.55     1224.66     71.09 o 
  -1   2  -2     1646.62     1686.93     98.71 o 
   0   2  -2     1217.89     1232.15     61.20 o 
   1   2  -2     4144.66     4456.67    227.61 o 
   3   2  -2      727.24      733.36     55.51 o 
   4   2  -2      716.67      676.26     49.63 o 
   5   2  -2       15.83       21.06      7.58 o 
   6   2  -2       62.91       65.86      8.58 o 
   7   2  -2       45.25       26.48     11.25 o 
  -6   3  -2        8.75        3.00      5.59 o 
  -5   3  -2       34.62       43.40      7.14 o 
  -4   3  -2      210.54      214.02     34.77 o 
  -3   3  -2       15.34       15.62      3.70 o 
  -2   3  -2      302.47      296.92     19.26 o 
  -1   3  -2      144.78      154.11      9.89 o 
   0   3  -2      192.20      180.97     10.70 o 
   1   3  -2      107.28      111.18     10.51 o 
   2   3  -2      163.73      166.34     18.37 o 
   3   3  -2      127.27      119.63     13.03 o 
   4   3  -2       68.97       76.83      9.52 o 
   5   3  -2       10.99        4.69      5.41 o 
   6   3  -2       25.75       30.09      7.56 o 
  -5   4  -2       22.72       36.94     12.99 o 
  -4   4  -2       19.12       22.41      6.71 o 
  -3   4  -2       60.65       68.79     10.43 o 
  -2   4  -2        5.10        4.54      4.22 o 
  -1   4  -2       20.81       21.45      4.59 o 
   0   4  -2       66.16       61.90      6.25 o 
   1   4  -2      172.58      176.55     12.45 o 
   2   4  -2      173.16      181.00     16.73 o 
   3   4  -2      134.70      153.97     14.76 o 
   4   4  -2       25.68       32.11      8.22 o 
   5   4  -2        5.85        2.90      6.85 o 
  -4   5  -2        5.23        9.92     12.34 o 
  -3   5  -2        6.38       24.29     13.14 o 
  -1   5  -2        0.18        0.64      6.53 o 
   0   5  -2       10.14        7.21      4.63 o 
   1   5  -2        1.00       -2.26      4.23 o 
   2   5  -2       96.27      131.47     19.54 o 
   3   5  -2        1.32       -1.67      6.37 o 
   4   5  -2        6.64       -0.91      7.58 o 
   0   6  -2        1.88        5.33      8.69 o 
   1   6  -2        2.58        1.28      8.81 o 
  -7   1  -1       76.55       92.90     15.65 o 
  -6   1  -1      329.46      325.36     26.77 o 
  -5   1  -1      259.76      239.24     15.85 o 
  -4   1  -1     1650.09     1541.93     93.55 o 
  -3   1  -1     1785.88     1761.29     88.27 o 
  -2   1  -1      973.39      959.81     50.83 o 
  -1   1  -1     2539.90     2557.19    239.23 o 
   0   1  -1     1796.07     1855.52     93.80 o 
   1   1  -1     7865.21     8075.13    607.60 o 
   2   1  -1     2233.32     2158.01    160.49 o 
   3   1  -1     1087.39     1061.40     71.05 o 
   4   1  -1     1519.00     1498.31    113.00 o 
   5   1  -1      146.43      132.71     16.25 o 
   6   1  -1      184.91      202.82     16.72 o 
   7   1  -1       91.81       96.48     13.25 o 
  -7   2  -1        2.38       10.07      8.78 o 
  -6   2  -1        5.94        4.89      4.81 o 
  -5   2  -1       43.59       45.13      5.24 o 
  -4   2  -1      690.93      678.12     41.62 o 
  -3   2  -1      187.72      193.03     12.98 o 
  -2   2  -1      402.39      410.81     24.81 o 
  -1   2  -1      153.09      155.38      9.60 o 
   0   2  -1      302.49      303.93     15.32 o 
   1   2  -1     1492.15     1618.83     94.10 o 
   2   2  -1      214.53      226.31     15.91 o 
   3   2  -1       19.63       19.34      3.31 o 
   4   2  -1       45.90       48.31      6.14 o 
   5   2  -1       61.75       62.95      7.91 o 
   6   2  -1        7.25        9.38      7.51 o 
   7   2  -1       52.27       61.40     13.73 o 
  -6   3  -1       47.10       55.92      8.74 o 
  -5   3  -1       73.09       77.62      9.32 o 
  -4   3  -1       52.96       47.17      5.44 o 
  -3   3  -1      155.57      148.87     11.06 o 
  -2   3  -1      151.62      147.14     10.44 o 
  -1   3  -1      643.46      656.85     39.43 o 
   0   3  -1      525.42      532.40     30.42 o 
   1   3  -1      135.68      135.86      8.43 o 
   2   3  -1      262.87      298.61     21.89 o 
   3   3  -1      298.14      326.07     36.58 o 
   4   3  -1      149.87      129.41     20.42 o 
   5   3  -1       95.93       92.70     16.80 o 
   6   3  -1       57.47       53.84     11.01 o 
  -5   4  -1        7.63       18.32     10.61 o 
  -4   4  -1       13.37       23.33      9.83 o 
  -3   4  -1       22.73       22.18      5.83 o 
  -2   4  -1        8.06        3.28      6.05 o 
  -1   4  -1        8.61        7.50      3.64 o 
   0   4  -1       91.88       91.49      7.43 o 
   1   4  -1       44.95       43.70      5.31 o 
   2   4  -1      126.78      127.91     13.10 o 
   3   4  -1       97.75      108.31     12.31 o 
   4   4  -1       31.79       43.42      8.62 o 
   5   4  -1       29.20       26.84     12.76 o 
  -4   5  -1        5.14       18.55     12.94 o 
  -3   5  -1       11.71        7.64     11.43 o 
  -2   5  -1      101.10       94.08     15.55 o 
  -1   5  -1       52.96       37.30     10.19 o 
   0   5  -1       42.17       43.89      6.87 o 
   1   5  -1       33.39       34.22      6.60 o 
   2   5  -1       33.68       30.05      9.86 o 
   3   5  -1       12.02       17.47      7.61 o 
   4   5  -1        6.34       13.94     11.06 o 
  -1   6  -1       13.55       28.71     10.58 o 
   0   6  -1        0.65       -3.10      8.65 o 
   1   6  -1        4.99       -4.51      8.24 o 
  -7   0   0      106.01      117.16     19.62 o 
  -6   0   0      168.24      149.44     22.42 o 
  -5   0   0      223.38      207.45     23.85 o 
  -4   0   0      488.17      459.28     45.97 o 
  -3   0   0     1371.83     1373.35     98.96 o 
  -2   0   0     2552.51     2747.59    199.44 o 
   2   0   0     2901.56     2909.06    291.20 o 
   3   0   0     1453.98     1407.99    144.59 o 
   4   0   0      459.98      413.46     47.74 o 
   5   0   0      183.84      194.97     23.80 o 
   6   0   0      192.81      202.18     22.49 o 
   7   0   0       95.51      108.30     17.80 o 
  -7   1   0        8.84       22.39      9.63 o 
  -6   1   0        6.66        1.18      6.07 o 
  -5   1   0       56.23       54.76      5.80 o 
  -4   1   0        0.67        3.50      2.53 o 
  -3   1   0      132.69      132.30      7.62 o 
  -2   1   0      139.77      134.93      7.15 o 
  -1   1   0      194.40      188.63     12.45 o 
   0   1   0     4104.19     4182.01    245.33 o 
   1   1   0      226.59      231.86     15.82 o 
   2   1   0      118.88      122.11     10.41 o 
   3   1   0      108.06      120.01     10.67 o 
   4   1   0        3.25        6.90      4.46 o 
   5   1   0       60.22       56.74      7.78 o 
   6   1   0        9.96       11.77      4.55 o 
   7   1   0        9.66        5.85      5.37 o 
  -7   2   0      115.56       95.46     16.55 o 
  -6   2   0      194.09      191.97     22.38 o 
  -5   2   0      339.56      324.75     19.90 o 
  -4   2   0      553.09      543.75     35.01 o 
  -3   2   0      522.34      507.01     29.81 o 
  -2   2   0     1246.96     1270.05     65.60 o 
  -1   2   0      224.87      216.55     12.59 o 
   0   2   0     1417.45     1430.30    103.78 o 
   1   2   0      204.73      186.67     12.73 o 
   2   2   0     1286.41     1342.25     95.71 o 
   3   2   0      492.51      476.64     37.31 o 
   4   2   0      644.95      632.03     44.27 o 
   5   2   0      296.60      280.02     24.58 o 
   6   2   0      207.37      196.34     25.48 o 
   7   2   0      115.89      107.97     18.36 o 
  -6   3   0       65.13       53.58     11.63 o 
  -5   3   0       49.58       48.47      7.57 o 
  -4   3   0      174.77      158.29     11.51 o 
  -3   3   0       33.60       32.56      5.34 o 
  -2   3   0       90.45       84.56      8.09 o 
  -1   3   0       82.42       98.79      7.65 o 
   0   3   0      196.83      206.15     13.40 o 
   1   3   0       58.96       65.40      6.17 o 
   2   3   0       72.68       72.52      7.72 o 
   3   3   0       54.23       51.76      9.24 o 
   4   3   0      163.67      148.82     20.72 o 
   5   3   0       54.44       64.42     12.55 o 
   6   3   0       62.99       65.57     14.26 o 
  -5   4   0       15.68       11.47      9.83 o 
  -4   4   0       44.24       59.14     12.25 o 
  -3   4   0      136.25      127.32     13.30 o 
  -2   4   0      149.62      167.88     20.23 o 
  -1   4   0       48.33       51.98      6.59 o 
   0   4   0        7.73       11.14      5.48 o 
   1   4   0       34.59       36.42      5.04 o 
   2   4   0      132.68      156.16     15.10 o 
   3   4   0      121.86      151.24     14.59 o 
   4   4   0       41.01       40.73      8.87 o 
   5   4   0       13.58       16.87      7.77 o 
  -4   5   0        1.44        0.62     11.43 o 
  -3   5   0        5.36       -1.25     10.25 o 
  -2   5   0       43.83       48.00      8.51 o 
  -1   5   0       35.34       43.52     10.70 o 
   0   5   0        8.10       10.06      4.85 o 
   1   5   0       39.87       39.97      7.27 o 
   2   5   0       35.13       29.74     10.68 o 
   3   5   0        7.10        5.51      9.30 o 
   4   5   0        0.42        2.31      7.81 o 
  -1   6   0       17.09       25.20     10.33 o 
   0   6   0        0.51       -9.06      8.22 o 
   1   6   0       15.08        8.00      6.61 o 
  -7   1   1       97.02      120.33     17.57 o 
  -6   1   1      177.76      170.62     17.10 o 
  -5   1   1      109.37      102.00      8.87 o 
  -4   1   1     1595.03     1542.22     89.56 o 
  -3   1   1      927.10      902.46     48.58 o 
  -2   1   1     2294.87     2199.05    126.96 o 
  -1   1   1     8273.91     8429.85    481.82 o 
   0   1   1     1729.55     1819.11    133.10 o 
   1   1   1     2045.69     2158.96    245.21 o 
   2   1   1     1128.19     1089.61     74.27 o 
   3   1   1     1711.28     1724.52    128.83 o 
   4   1   1     1709.32     1681.43    118.30 o 
   5   1   1      233.38      236.63     24.75 o 
   6   1   1      349.41      328.48     26.58 o 
   7   1   1       68.83       69.86     10.11 o 
  -7   2   1       55.37       41.32     11.86 o 
  -6   2   1        7.94       10.65      5.62 o 
  -5   2   1       69.14       73.50      6.89 o 
  -4   2   1       50.08       48.12      5.16 o 
  -3   2   1        7.41        7.76      4.19 o 
  -2   2   1      173.99      189.75     10.87 o 
  -1   2   1     1461.04     1540.92     92.50 o 
   0   2   1      256.72      257.26     21.64 o 
   1   2   1      137.60      144.63      9.80 o 
   2   2   1      386.20      417.57     31.34 o 
   3   2   1      212.44      212.94     16.31 o 
   4   2   1      739.99      716.51     52.54 o 
   5   2   1       30.26       28.92      8.41 o 
   6   2   1        8.37        2.74      7.37 o 
   7   2   1        4.83        1.87      8.50 o 
  -6   3   1       52.65       56.04     11.61 o 
  -5   3   1       92.80      114.21     18.30 o 
  -4   3   1      172.54      166.93     11.64 o 
  -3   3   1      310.24      313.37     20.14 o 
  -2   3   1      239.50      254.95     23.58 o 
  -1   3   1      159.26      147.76     11.57 o 
   0   3   1      485.27      463.95     30.30 o 
   1   3   1      675.61      664.87     40.20 o 
   2   3   1      158.68      165.25     10.93 o 
   3   3   1      172.04      174.44     29.13 o 
   4   3   1       29.43       32.10      9.43 o 
   5   3   1       64.43       71.84     14.17 o 
   6   3   1       49.43       65.72     14.27 o 
  -5   4   1       27.78       27.30     10.52 o 
  -4   4   1       23.02       34.43      8.11 o 
  -3   4   1      117.85      108.01     11.48 o 
  -2   4   1      120.57      135.49     12.73 o 
  -1   4   1       57.97       50.94      6.39 o 
   0   4   1       82.09       80.75      8.83 o 
   1   4   1       16.77       15.76      3.79 o 
   2   4   1        4.40        2.24      7.00 o 
   3   4   1       22.98       26.00      9.61 o 
   4   4   1       13.78       10.96      9.22 o 
   5   4   1        4.17        1.82      8.86 o 
  -4   5   1        8.90        4.58     11.35 o 
  -3   5   1        8.11       17.15     13.81 o 
  -2   5   1       33.54       37.27     15.73 o 
  -1   5   1       25.88       14.80      8.43 o 
   0   5   1       37.22       29.69     10.93 o 
   1   5   1       56.99       60.08      7.98 o 
   2   5   1      106.49      112.37     17.16 o 
   3   5   1       14.71       27.92     10.50 o 
   4   5   1        2.98       -2.99      7.32 o 
  -1   6   1        6.62        0.89      8.30 o 
   0   6   1        0.24        7.27      9.53 o 
   1   6   1       15.19        4.37     11.91 o 
  -7   0   2      170.76      230.63     29.10 o 
  -6   0   2      166.03      163.04     20.24 o 
  -5   0   2     1286.48     1311.91    130.86 o 
  -4   0   2     1757.86     1867.16    127.95 o 
  -3   0   2     1608.31     1711.66    120.71 o 
  -2   0   2      712.72      753.63     54.27 o 
  -1   0   2     2895.55     3178.36    348.22 o 
   0   0   2      341.53      348.72     25.34 o 
   1   0   2     3653.61     3994.28    455.01 o 
   2   0   2     4370.29     4552.51    499.32 o 
   3   0   2     6951.29     7349.57    730.44 o 
   5   0   2      587.11      546.12     59.68 o 
   6   0   2      278.61      287.75     33.89 o 
   7   0   2      125.73      155.17     21.82 o 
  -7   1   2        4.03        7.19      6.77 o 
  -6   1   2       20.67       10.86      8.39 o 
  -5   1   2      200.04      182.07     12.71 o 
  -4   1   2      190.10      185.46     12.69 o 
  -3   1   2      122.50      114.95      8.67 o 
  -2   1   2      231.26      221.31     14.68 o 
  -1   1   2     1008.15     1037.84     73.55 o 
   0   1   2     2309.34     2448.30    178.89 o 
   1   1   2      262.67      270.73     16.39 o 
   2   1   2       53.28       48.54      7.75 o 
   3   1   2      465.87      499.52     36.50 o 
   4   1   2       14.66       17.56      3.58 o 
   5   1   2       50.82       42.90      6.47 o 
   6   1   2       12.54        8.89      4.41 o 
   7   1   2       66.40       52.77      8.60 o 
  -7   2   2       39.57       43.29     11.06 o 
  -6   2   2       48.69       49.03     11.09 o 
  -5   2   2       37.12       34.81      6.24 o 
  -4   2   2      672.93      641.18     39.53 o 
  -3   2   2      747.60      749.92     44.24 o 
  -2   2   2      233.62      203.12     12.92 o 
  -1   2   2     4262.57     4438.29    446.05 o 
   0   2   2     1130.05     1123.67     86.77 o 
   1   2   2     1775.58     1687.61    100.49 o 
   2   2   2     1188.97     1188.84     89.70 o 
   3   2   2     1000.67      950.44     65.54 o 
   4   2   2      613.53      605.27     53.87 o 
   5   2   2      304.25      302.22     26.81 o 
   6   2   2       91.09       90.35     14.90 o 
   7   2   2       14.82        4.17      9.73 o 
  -6   3   2       19.23       21.69      9.04 o 
  -5   3   2        7.04       14.15      5.41 o 
  -4   3   2       60.28       75.25      8.75 o 
  -3   3   2      144.20      162.03     12.75 o 
  -2   3   2      168.14      164.62     19.46 o 
  -1   3   2      127.36      126.37     14.15 o 
   0   3   2      216.35      204.89     15.37 o 
   1   3   2      146.11      138.21     10.13 o 
   2   3   2      330.00      324.80     19.87 o 
   3   3   2       31.39       36.59      4.96 o 
   4   3   2      171.11      144.08     23.21 o 
   5   3   2       27.15       22.74     10.12 o 
   6   3   2        7.66        2.77      8.53 o 
  -5   4   2        5.44       -5.28      8.38 o 
  -4   4   2       25.79       37.86      7.20 o 
  -3   4   2      104.06      128.52     17.01 o 
  -2   4   2      171.38      189.42     35.46 o 
  -1   4   2      174.96      172.63     14.83 o 
   0   4   2       88.05       82.55      8.14 o 
   1   4   2       38.75       37.78      8.39 o 
   2   4   2        1.65       -0.82      4.38 o 
   3   4   2       44.98       40.14     11.71 o 
   4   4   2       21.61       20.75      9.70 o 
   5   4   2       34.79       81.83     15.80 o 
  -4   5   2        7.07        7.86     11.55 o 
  -3   5   2        2.98        6.54      8.11 o 
  -2   5   2       88.14      128.48     33.42 o 
  -1   5   2        0.84       12.07      7.68 o 
   0   5   2        9.59        8.24      4.94 o 
   1   5   2        1.36        7.45      5.11 o 
   2   5   2       11.89        9.44      5.54 o 
   3   5   2        8.98        2.72      8.61 o 
   4   5   2        6.27        2.74      9.86 o 
  -1   6   2        2.40       -3.71      8.78 o 
   0   6   2        2.55       -8.05      8.37 o 
   1   6   2       32.23       26.58      7.54 o 
  -7   1   3       95.69       98.80     12.97 o 
  -6   1   3       33.36       53.73      9.03 o 
  -5   1   3     1577.15     1585.17    110.07 o 
  -4   1   3      344.42      347.35     47.44 o 
  -3   1   3     1441.91     1374.58    102.96 o 
  -2   1   3     1798.05     1784.47    196.08 o 
  -1   1   3     2920.58     2937.50    198.89 o 
   0   1   3     5565.22     5885.40    430.07 o 
   1   1   3     3199.74     3243.67    184.52 o 
   2   1   3     1860.70     1842.88    130.65 o 
   3   1   3      933.70      911.26     70.33 o 
   4   1   3      928.27      850.02     70.46 o 
   5   1   3      271.86      253.39     20.94 o 
   6   1   3      258.00      284.70     22.53 o 
   7   1   3      119.82      139.74     14.15 o 
  -7   2   3        0.44       -0.10      8.73 o 
  -6   2   3       43.37       60.04      9.08 o 
  -5   2   3      372.87      308.75     25.15 o 
  -4   2   3       50.82       49.66     10.39 o 
  -3   2   3       93.44       86.74      8.19 o 
  -2   2   3       45.46       46.17      3.74 o 
  -1   2   3      117.01       88.45     11.38 o 
   0   2   3       54.92       63.51      5.01 o 
   1   2   3      132.04      132.72      9.51 o 
   2   2   3      156.17      169.36     12.50 o 
   3   2   3      229.24      223.36     18.11 o 
   4   2   3      305.91      288.48     26.49 o 
   5   2   3      162.58      179.87     14.94 o 
   6   2   3       54.96       49.59      7.62 o 
   7   2   3       13.48       22.59     10.74 o 
  -6   3   3        3.72        2.18      7.38 o 
  -5   3   3       53.83       60.04     12.30 o 
  -4   3   3      108.52      119.92     11.62 o 
  -3   3   3      228.22      256.24     20.00 o 
  -2   3   3      249.59      269.92     22.12 o 
  -1   3   3      247.35      253.03     18.02 o 
   0   3   3      676.77      701.94     57.26 o 
   1   3   3      153.29      148.35     10.69 o 
   2   3   3     1088.14     1129.96     67.23 o 
   3   3   3      331.99      322.88     27.02 o 
   4   3   3      226.81      221.90     23.29 o 
   5   3   3      148.05      156.63     21.16 o 
   6   3   3       32.71       25.23     11.38 o 
  -5   4   3       20.34       35.50     10.35 o 
  -4   4   3        6.05        8.11      5.42 o 
  -3   4   3       66.62       94.35     13.67 o 
  -2   4   3        5.37       15.15      5.00 o 
  -1   4   3       59.28       60.63      7.40 o 
   0   4   3       47.19       49.53      6.51 o 
   1   4   3      126.62      111.04     15.72 o 
   2   4   3       43.39       51.01      7.30 o 
   3   4   3       39.04       59.29     11.81 o 
   4   4   3       12.34       18.23      9.56 o 
   5   4   3        7.59       23.31     10.73 o 
  -4   5   3       32.62       39.57     13.60 o 
  -3   5   3       51.24       49.59      8.95 o 
  -2   5   3       44.94       53.14      8.74 o 
  -1   5   3        1.03       15.31      8.10 o 
   0   5   3        4.23       -1.92      4.20 o 
   1   5   3       97.57       79.52     10.96 o 
   2   5   3       32.23       25.10      8.66 o 
   3   5   3       17.76       22.38     10.22 o 
   4   5   3        3.83       -1.08      9.60 o 
  -1   6   3        7.24        5.53      7.13 o 
   0   6   3        3.86       12.78      9.51 o 
   1   6   3        1.14        6.84      8.71 o 
  -7   0   4      116.68      121.38     21.65 o 
  -6   0   4      343.43      349.78     37.48 o 
  -5   0   4      559.00      536.88     65.57 o 
  -4   0   4     1481.76     1577.40    168.67 o 
  -3   0   4     1068.12     1108.89    103.27 o 
  -2   0   4     6483.31     6589.58    623.29 o 
   0   0   4     1076.90     1097.63     79.64 o 
   1   0   4     2067.12     2101.77    223.99 o 
   2   0   4     4199.56     4268.76    422.61 o 
   3   0   4     3332.52     3848.55    442.53 o 
   4   0   4      960.47      950.59    104.94 o 
   5   0   4      701.93      700.19     79.18 o 
   6   0   4      313.08      299.07     36.76 o 
  -7   1   4       15.47       10.89      7.35 o 
  -6   1   4       84.10       86.43     10.80 o 
  -5   1   4      145.14      143.92     14.06 o 
  -4   1   4        6.28        5.38      4.89 o 
  -3   1   4       93.00       91.44      8.82 o 
  -2   1   4       47.12       49.50      5.61 o 
  -1   1   4     5942.04     6059.36    427.62 o 
   0   1   4     2319.74     2467.72    183.17 o 
   1   1   4      305.35      311.10     18.70 o 
   2   1   4      218.98      218.27     15.78 o 
   3   1   4       91.59      101.51      9.53 o 
   4   1   4       13.27       11.98      3.82 o 
   5   1   4        0.75       -2.00      3.60 o 
   6   1   4       27.21       27.55      7.54 o 
   7   1   4       12.09       17.50      6.30 o 
  -7   2   4       29.43       46.15     11.88 o 
  -6   2   4      116.77       99.37     12.12 o 
  -5   2   4      232.83      188.18     17.51 o 
  -4   2   4      561.08      528.81     39.04 o 
  -3   2   4      315.76      308.60     25.04 o 
  -2   2   4      990.67      956.40     58.91 o 
  -1   2   4     1172.94     1195.71     92.05 o 
   0   2   4     1565.71     1583.18    120.59 o 
   1   2   4      934.43      917.92     55.07 o 
   2   2   4      635.31      648.46     42.30 o 
   3   2   4      639.05      645.33     48.48 o 
   4   2   4      392.47      409.40     29.68 o 
   5   2   4      269.99      283.22     21.84 o 
   6   2   4       74.41       71.90      9.38 o 
   7   2   4      110.67      132.63     21.10 o 
  -6   3   4       54.90       73.95     10.10 o 
  -5   3   4       38.59       40.68      7.35 o 
  -4   3   4        7.69        1.00      3.91 o 
  -3   3   4       99.46      110.29     10.54 o 
  -2   3   4       21.30       10.63      3.76 o 
  -1   3   4      258.02      225.20     28.22 o 
   0   3   4      402.74      401.86     32.86 o 
   1   3   4      187.96      180.50     11.85 o 
   2   3   4        7.02        9.02      2.87 o 
   3   3   4      137.51      151.49     12.93 o 
   4   3   4      137.49      148.04     18.55 o 
   5   3   4       68.81       78.12     14.21 o 
   6   3   4       10.93       18.67     10.32 o 
  -5   4   4       14.69       17.56     13.24 o 
  -4   4   4        9.84        5.70      9.01 o 
  -3   4   4        5.03        3.79      4.71 o 
  -2   4   4       10.58        5.83      4.38 o 
  -1   4   4      187.37      192.64     16.89 o 
   0   4   4       38.55       50.43      9.65 o 
   1   4   4      355.56      325.74     24.92 o 
   2   4   4      232.63      224.50     18.18 o 
   3   4   4       10.44       28.26      9.17 o 
   4   4   4       22.13       25.02      9.56 o 
   5   4   4       48.06       54.48     13.53 o 
  -4   5   4        0.80        4.30      7.02 o 
  -3   5   4        3.78        6.80      6.67 o 
  -2   5   4        6.47        5.34      6.12 o 
  -1   5   4       14.94        8.10      7.97 o 
   0   5   4       17.07        8.68      4.82 o 
   1   5   4      184.19      187.45     24.07 o 
   2   5   4        9.73       10.70      8.28 o 
   0   6   4        5.86       -1.20      9.02 o 
  -7   1   5       54.34       69.33     10.82 o 
  -6   1   5      225.59      247.31     20.58 o 
  -5   1   5      235.00      227.09     19.66 o 
  -4   1   5      730.81      716.79     52.32 o 
  -3   1   5      975.98      902.56     72.13 o 
  -1   1   5    13968.89    14138.23   1434.83 o 
   0   1   5     1919.02     1962.49    109.69 o 
   1   1   5     4234.85     4305.25    252.17 o 
   2   1   5     1604.52     1587.13    119.00 o 
   3   1   5     1592.98     1456.09    108.53 o 
   4   1   5      458.67      423.35     30.44 o 
   5   1   5      452.88      453.11     35.08 o 
   6   1   5      212.60      210.02     19.66 o 
   7   1   5       90.60      108.69     15.26 o 
  -7   2   5        1.18       -6.45     10.09 o 
  -6   2   5        7.59        5.20      5.77 o 
  -5   2   5       65.52       65.22      8.99 o 
  -4   2   5      160.28      138.68     25.86 o 
  -3   2   5      137.90      123.18     11.75 o 
  -2   2   5      705.04      737.83     50.51 o 
  -1   2   5      776.72      803.29     59.82 o 
   0   2   5      450.20      442.83     34.59 o 
   1   2   5       54.48       59.87      4.90 o 
   2   2   5      394.80      427.72     23.68 o 
   3   2   5       31.23       26.59      4.25 o 
   4   2   5       54.41       67.42      7.68 o 
   5   2   5       12.02        9.07      6.35 o 
   6   2   5       27.12       37.35      7.61 o 
   7   2   5       47.40       47.67     13.42 o 
  -6   3   5       77.01       74.05     15.99 o 
  -5   3   5       47.95       43.40      7.60 o 
  -4   3   5       61.95       56.55     11.72 o 
  -3   3   5      202.71      190.27     16.77 o 
  -2   3   5      233.75      238.52     20.23 o 
  -1   3   5      456.21      467.04     32.98 o 
   0   3   5      156.59      157.29     10.52 o 
   1   3   5      312.08      330.66     26.42 o 
   2   3   5      140.70      145.15     11.78 o 
   3   3   5      456.31      459.61     50.89 o 
   4   3   5      137.51      142.39     14.85 o 
   5   3   5      171.23      177.81     22.38 o 
   6   3   5       72.91       70.77     15.73 o 
  -5   4   5       13.41       24.88      7.34 o 
  -4   4   5        5.97        4.28      5.19 o 
  -3   4   5      125.53      105.72     17.78 o 
  -2   4   5        0.45        1.08      4.26 o 
  -1   4   5       47.09       62.07     11.20 o 
   0   4   5       26.55       26.08      8.01 o 
   1   4   5       79.76       69.49      9.35 o 
   2   4   5       72.71       57.73     11.40 o 
   3   4   5        4.54       17.78      8.15 o 
   4   4   5       40.62       36.07     11.53 o 
   5   4   5       28.48       30.77     11.79 o 
  -4   5   5       12.68       -0.98      6.93 o 
  -3   5   5       31.42       36.60      9.14 o 
  -2   5   5       72.53       86.46     10.64 o 
  -1   5   5       17.68       17.07      8.95 o 
   0   5   5       29.21       20.89      5.80 o 
   1   5   5       93.36       96.38     16.49 o 
   2   5   5       14.40       16.99      9.70 o 
   0   6   5        9.36       13.40      9.97 o 
  -7   0   6       58.19       88.76     16.77 o 
  -6   0   6       72.69       85.78     13.70 o 
  -5   0   6      598.84      637.56     65.40 o 
  -4   0   6      593.82      617.87     63.98 o 
  -3   0   6     1446.13     1453.15    152.07 o 
  -2   0   6     3527.48     3837.34    405.96 o 
  -1   0   6    16820.00    16300.17   1627.55 o 
   0   0   6     2612.83     2685.58    190.06 o 
   1   0   6     3568.65     3474.90    243.82 o 
   3   0   6     1550.41     1645.04    186.09 o 
   4   0   6      589.97      529.65     56.69 o 
   5   0   6      610.27      592.82     64.17 o 
   6   0   6      106.50      117.62     17.11 o 
   7   0   6      170.86      164.85     23.44 o 
  -7   1   6        7.09        9.68      6.93 o 
  -6   1   6       71.03       75.22     20.64 o 
  -5   1   6       18.24       24.13      5.73 o 
  -4   1   6       37.65       39.30      8.81 o 
  -3   1   6      207.57      224.45     16.96 o 
  -2   1   6      293.46      294.91     24.42 o 
  -1   1   6     2415.99     2573.05    269.48 o 
   0   1   6      338.21      368.70     22.21 o 
   1   1   6       22.29       25.14      2.81 o 
   2   1   6       20.59       18.60      3.99 o 
   3   1   6      106.79       99.97      9.24 o 
   4   1   6       58.40       57.39      6.46 o 
   5   1   6       48.77       53.58      7.09 o 
   6   1   6       51.33       45.37      7.46 o 
   7   1   6        0.96        6.08      6.03 o 
  -7   2   6       45.25       52.50     10.12 o 
  -6   2   6       69.22       60.14     16.57 o 
  -5   2   6      393.41      354.91     29.99 o 
  -4   2   6       83.24       65.29      7.87 o 
  -3   2   6      288.80      255.16     20.22 o 
  -2   2   6     2068.26     2096.09    148.58 o 
   0   2   6      493.03      484.93     35.46 o 
   1   2   6     1010.63      999.18     55.87 o 
   2   2   6     1297.04     1303.09     79.65 o 
   3   2   6      868.53      804.78     62.72 o 
   4   2   6      265.25      242.37     19.91 o 
   5   2   6      422.20      416.82     34.68 o 
   6   2   6      160.11      159.10     16.56 o 
   7   2   6       13.20       10.61      8.70 o 
  -6   3   6       15.28       14.06      6.68 o 
  -5   3   6       18.10       18.16      5.84 o 
  -4   3   6       43.33       26.55     13.02 o 
  -3   3   6        0.51        2.76      3.53 o 
  -2   3   6       42.55       48.95      5.71 o 
  -1   3   6       27.72       36.18      5.04 o 
   0   3   6       58.54       52.22      5.83 o 
   1   3   6       37.47       36.42      6.67 o 
   2   3   6       27.29       27.26      3.81 o 
   3   3   6      874.60      834.54     63.41 o 
   4   3   6       26.73       30.00      5.75 o 
   5   3   6      139.05      142.85     20.65 o 
   6   3   6       59.22       58.99     14.39 o 
  -5   4   6       27.64       40.47      8.31 o 
  -4   4   6       36.56       47.43      9.91 o 
  -3   4   6      185.24      170.51     15.50 o 
  -2   4   6       15.91       14.58      4.90 o 
  -1   4   6        1.63        0.95     10.08 o 
   0   4   6      122.85      127.04     18.67 o 
   1   4   6      143.76      136.79     14.49 o 
   2   4   6      156.78      154.47     14.39 o 
   3   4   6        0.30       -7.02      6.46 o 
   4   4   6       32.52       47.52     11.50 o 
   5   4   6       41.64       58.01     13.66 o 
  -4   5   6       47.05       57.87     10.21 o 
  -3   5   6        8.05        2.95      6.39 o 
  -2   5   6       24.78       18.93      6.70 o 
  -1   5   6        3.66        5.06      5.41 o 
   0   5   6       32.69       24.39      9.73 o 
   1   5   6        2.60       -7.94      7.05 o 
   2   5   6        2.91        3.07      8.46 o 
  -7   1   7       33.65       50.58      9.74 o 
  -6   1   7      155.27      180.50     20.28 o 
  -5   1   7      503.76      524.97     39.85 o 
  -4   1   7      665.59      617.88     49.21 o 
  -3   1   7      764.97      730.82     48.70 o 
  -2   1   7     2160.95     2173.87    165.94 o 
  -1   1   7      921.33      940.11     51.25 o 
   0   1   7     1330.81     1359.47     79.49 o 
   1   1   7      906.25      905.70     57.72 o 
   2   1   7     5295.96     5622.24    333.60 o 
   3   1   7     1117.54     1086.76     88.44 o 
   4   1   7      908.07      865.79     66.04 o 
   5   1   7      275.42      261.02     22.58 o 
   6   1   7      217.60      203.99     18.26 o 
   7   1   7       78.94       84.12     11.16 o 
  -7   2   7       14.63        9.39      7.59 o 
  -6   2   7       27.49       44.01      7.88 o 
  -5   2   7       36.91       38.24      7.51 o 
  -4   2   7        0.45        3.87      3.66 o 
  -3   2   7       79.58       78.54      9.93 o 
  -2   2   7      557.69      553.49     42.00 o 
  -1   2   7       10.09       10.02      2.48 o 
   0   2   7      121.27      115.11      7.50 o 
   1   2   7      747.94      794.41     49.28 o 
   2   2   7      211.01      224.43     13.50 o 
   3   2   7      290.68      273.28     22.09 o 
   4   2   7       43.33       58.41      7.67 o 
   5   2   7       75.45       86.13      9.03 o 
   6   2   7        9.46        3.95      5.43 o 
   7   2   7       10.92        9.91      9.73 o 
  -6   3   7       57.03       69.96     13.64 o 
  -5   3   7       20.49       15.02      6.00 o 
  -4   3   7      106.06      104.51     13.48 o 
  -3   3   7      218.51      197.71     16.88 o 
  -2   3   7      320.76      324.49     26.52 o 
  -1   3   7      229.72      239.30     18.47 o 
   0   3   7      670.56      644.38     63.99 o 
   1   3   7      232.91      222.40     21.03 o 
   2   3   7      308.35      293.34     19.05 o 
   3   3   7       79.49       70.56      8.71 o 
   4   3   7      348.04      372.55     29.34 o 
   5   3   7      173.57      167.26     16.69 o 
   6   3   7       14.29       21.64     11.04 o 
  -5   4   7        9.41       21.84      7.23 o 
  -4   4   7       56.90       51.00      8.48 o 
  -3   4   7       75.73       81.83      9.97 o 
  -2   4   7       49.57       42.13      7.03 o 
  -1   4   7       88.80       88.11      9.61 o 
   0   4   7        6.79        3.64      6.27 o 
   1   4   7       29.41       33.44      5.81 o 
   2   4   7      146.22      131.77     17.10 o 
   3   4   7       27.07       24.15      8.55 o 
   4   4   7        7.16        2.03      8.61 o 
   5   4   7       17.52       15.27     10.68 o 
  -4   5   7       12.93       16.25      7.91 o 
  -3   5   7        8.07       -0.30      6.06 o 
  -2   5   7       20.20       25.21      7.21 o 
  -1   5   7       31.92       39.06      7.69 o 
   0   5   7       70.73       91.41     15.73 o 
   1   5   7       74.84       70.69     14.06 o 
   2   5   7        0.35       -2.66      7.53 o 
  -7   0   8       77.84       57.42     14.62 o 
  -6   0   8     1442.16     1567.00    156.92 o 
  -5   0   8      201.76      166.77     21.08 o 
  -4   0   8      360.53      320.05     34.19 o 
  -3   0   8      453.12      429.58     46.72 o 
  -2   0   8      396.99      366.07     41.72 o 
  -1   0   8      471.74      510.37     54.27 o 
   0   0   8     4014.70     4143.36    298.13 o 
   1   0   8     4138.17     4305.94    309.96 o 
   2   0   8     3978.83     4186.54    434.11 o 
   3   0   8     1373.83     1306.56    142.57 o 
   4   0   8      734.57      790.46     75.80 o 
   5   0   8      641.07      610.31     69.11 o 
   6   0   8      219.72      212.09     26.36 o 
   7   0   8      160.59      145.51     21.67 o 
  -7   1   8       11.26       11.22     11.16 o 
  -6   1   8      109.83      123.97     13.25 o 
  -5   1   8       73.51       87.45      9.75 o 
  -4   1   8       33.07       26.97      5.34 o 
  -3   1   8        9.43       12.34      3.47 o 
  -2   1   8      318.82      319.52     23.90 o 
  -1   1   8      115.95      115.56      7.21 o 
   0   1   8        8.40        6.97      1.13 o 
   1   1   8      988.49     1030.39     60.37 o 
   2   1   8     1110.69     1225.98     74.02 o 
   3   1   8       10.98       17.44      3.78 o 
   4   1   8       86.65       76.70      9.10 o 
   5   1   8       46.23       58.71      7.45 o 
   6   1   8       48.79       55.30      8.22 o 
   7   1   8       12.81       11.90      6.51 o 
  -7   2   8       10.20        3.45      9.33 o 
  -6   2   8       67.48       73.38     10.52 o 
  -5   2   8       56.57       65.77     11.95 o 
  -4   2   8      414.14      403.43     32.25 o 
  -3   2   8      248.91      240.32     20.42 o 
  -2   2   8     2082.98     2021.90    142.43 o 
  -1   2   8     1053.25     1064.49     86.89 o 
   0   2   8     1314.19     1272.95     73.61 o 
   1   2   8     2829.61     2927.50    178.77 o 
   2   2   8      190.14      181.32     10.86 o 
   3   2   8      204.79      195.93     18.28 o 
   4   2   8      361.92      370.54     29.72 o 
   5   2   8       66.57       70.94      8.79 o 
   6   2   8      107.03      126.08     14.62 o 
  -6   3   8       30.76       24.90     10.41 o 
  -5   3   8        3.21        4.94      6.12 o 
  -4   3   8       99.07       89.73     10.54 o 
  -3   3   8      161.87      152.43     13.25 o 
  -2   3   8       81.03       79.64     10.65 o 
  -1   3   8      219.26      212.10     16.11 o 
   0   3   8      138.53      157.94     18.78 o 
   1   3   8      108.29      114.13     10.18 o 
   2   3   8       60.34       58.54      5.79 o 
   3   3   8       70.96       82.23      8.88 o 
   4   3   8       18.98       18.67      6.27 o 
   5   3   8       23.01       19.59      7.71 o 
   6   3   8       68.28       88.12     16.50 o 
  -5   4   8        7.49       12.40      6.73 o 
  -4   4   8       14.54       21.22      6.30 o 
  -3   4   8       87.05       99.25     11.30 o 
  -2   4   8       91.19       96.69     11.15 o 
  -1   4   8       35.09       42.27     13.20 o 
   0   4   8      278.82      262.50     27.76 o 
   1   4   8       39.72       38.89      6.95 o 
   2   4   8       70.28       68.58      9.00 o 
   4   4   8       69.44       72.80     15.40 o 
   5   4   8       52.74       41.42     14.01 o 
  -4   5   8        5.88        6.69      6.87 o 
  -3   5   8        8.27       17.53      7.19 o 
  -2   5   8        3.38       -3.59      5.18 o 
  -1   5   8        5.40       12.40      6.03 o 
   0   5   8       63.44       55.92     12.99 o 
   1   5   8        9.00       10.79      9.27 o 
   2   5   8       13.98       23.93      9.63 o 
  -7   1   9      113.34      131.50     15.35 o 
  -6   1   9      124.75      134.01     34.39 o 
  -5   1   9      203.11      167.59     17.26 o 
  -4   1   9      382.48      401.15     33.32 o 
  -3   1   9      727.47      653.05     48.66 o 
  -2   1   9     3120.11     3290.34    231.38 o 
  -1   1   9     1658.35     1666.67     94.76 o 
   0   1   9     2615.34     2747.39    158.05 o 
   1   1   9      852.16      799.42     45.80 o 
   2   1   9      294.90      272.21     19.02 o 
   3   1   9      894.11      819.53     83.15 o 
   4   1   9      774.19      753.56     62.88 o 
   5   1   9      412.55      440.37     32.64 o 
   6   1   9      224.59      222.45     19.84 o 
   7   1   9       92.89      106.47     13.15 o 
  -7   2   9       44.55       63.51     11.43 o 
  -6   2   9       40.55       44.64      9.00 o 
  -5   2   9       35.74       35.08     11.32 o 
  -4   2   9        8.42        8.83      4.38 o 
  -3   2   9       82.96       87.35      8.46 o 
  -2   2   9     1176.39     1156.64     83.40 o 
  -1   2   9      295.18      284.93     35.07 o 
   0   2   9      111.72      114.00      8.28 o 
   1   2   9      118.68      119.82      8.22 o 
   2   2   9      101.12      111.15      8.77 o 
   3   2   9       42.03       51.93      6.49 o 
   4   2   9      248.55      226.31     19.36 o 
   5   2   9       25.19       25.78      6.17 o 
   6   2   9       31.41       45.02      8.05 o 
  -6   3   9       10.73        6.38      6.74 o 
  -5   3   9       72.07       68.57      9.53 o 
  -4   3   9       15.61       18.47      5.15 o 
  -3   3   9      218.85      194.47     16.47 o 
  -2   3   9      101.75       95.81     11.70 o 
  -1   3   9       87.24       93.92     18.99 o 
   0   3   9      424.54      401.89     30.66 o 
   1   3   9      684.75      668.68     40.51 o 
   2   3   9      329.44      314.39     21.09 o 
   3   3   9      324.68      337.23     28.46 o 
   4   3   9       62.53       58.81      8.05 o 
   5   3   9       78.13       75.48     18.42 o 
   6   3   9       14.44       26.35     12.02 o 
  -5   4   9        3.13        6.73      6.46 o 
  -4   4   9        3.49        9.56      5.75 o 
  -3   4   9        9.78       23.92      6.07 o 
  -2   4   9       34.33       41.17      6.71 o 
  -1   4   9       15.12       13.13      4.58 o 
   0   4   9      492.32      513.35     38.47 o 
   1   4   9       27.03       19.84      5.28 o 
   2   4   9       17.48       19.70      8.46 o 
   3   4   9      108.17      127.23     17.63 o 
   4   4   9       27.80       25.94     10.33 o 
   5   4   9        7.92       18.01     11.81 o 
  -4   5   9       27.23       14.96      7.94 o 
  -3   5   9       19.79       15.33      6.72 o 
  -2   5   9       20.02       22.46      6.68 o 
  -1   5   9        8.17        7.52      5.62 o 
   0   5   9        5.32       -2.97      5.25 o 
   1   5   9       98.00      107.20     18.44 o 
   2   5   9        2.29        8.40      8.89 o 
  -7   0  10       36.45       66.13     15.49 o 
  -6   0  10       84.36       99.99     16.78 o 
  -5   0  10      354.00      350.79     40.98 o 
  -4   0  10      230.56      199.69     29.51 o 
  -3   0  10     5049.17     5330.61    504.27 o 
  -2   0  10     1475.71     1514.46    151.72 o 
  -1   0  10     1912.34     1979.52    178.04 o 
   0   0  10     2226.94     2420.08    181.69 o 
   1   0  10     1122.87     1077.55     76.63 o 
   2   0  10     2178.77     2128.64    237.14 o 
   3   0  10     1296.56     1231.84    130.32 o 
   4   0  10      731.13      660.21     74.69 o 
   5   0  10      121.90      136.67     21.05 o 
   6   0  10      395.36      345.99     40.37 o 
   7   0  10       76.15      114.31     19.23 o 
  -7   1  10        5.56       -3.52     14.79 o 
  -6   1  10       33.86       34.31      7.87 o 
  -5   1  10        2.40        2.27      4.63 o 
  -4   1  10        0.02        0.61      3.70 o 
  -3   1  10      464.61      476.21     34.99 o 
  -2   1  10      436.77      449.61     32.13 o 
  -1   1  10      488.76      506.04     30.25 o 
   0   1  10       60.91       58.95      3.68 o 
   1   1  10      223.20      245.09     15.49 o 
   2   1  10       60.40       58.40      4.70 o 
   3   1  10        8.57       15.53      3.71 o 
   4   1  10        6.36        5.32      3.80 o 
   5   1  10       58.70       58.20      8.43 o 
   6   1  10       11.03        9.35      6.79 o 
   7   1  10        5.51       11.70      9.51 o 
  -7   2  10       71.61       59.23     11.02 o 
  -6   2  10       71.31       75.73     11.23 o 
  -5   2  10       89.30       76.90      9.55 o 
  -4   2  10      193.40      196.53     17.28 o 
  -3   2  10      710.83      671.26     48.77 o 
  -2   2  10      575.58      560.23     68.47 o 
  -1   2  10      865.14      883.40     59.42 o 
   0   2  10      658.91      666.29     39.45 o 
   1   2  10      353.06      334.21     18.52 o 
   2   2  10      817.47      790.66     46.92 o 
   3   2  10      425.75      432.30     32.50 o 
   4   2  10      988.87     1018.37     74.45 o 
   5   2  10       59.31       66.31      9.05 o 
   6   2  10      107.52      126.04     13.58 o 
  -6   3  10        2.74        5.95      6.68 o 
  -5   3  10        4.40        7.48      5.48 o 
  -4   3  10       73.97       61.35      9.16 o 
  -3   3  10       74.35       64.62      7.85 o 
  -2   3  10      122.77      127.36     12.18 o 
  -1   3  10      237.54      242.63     19.72 o 
   0   3  10       69.36       59.27      6.06 o 
   1   3  10       95.12      102.70     10.06 o 
   2   3  10      196.64      204.32     13.03 o 
   3   3  10       89.28       94.85      8.01 o 
   4   3  10       76.90       81.64      9.83 o 
   5   3  10       28.04       34.28      7.18 o 
   6   3  10       34.18       52.23     14.90 o 
  -5   4  10        5.07        6.67     11.70 o 
  -4   4  10        6.88        8.09      6.24 o 
  -3   4  10       26.91       27.75      6.36 o 
  -2   4  10       86.15       88.36     10.39 o 
  -1   4  10      132.83      146.61     30.06 o 
   0   4  10      393.71      419.48     42.49 o 
   1   4  10       46.65       47.81      7.41 o 
   2   4  10       65.52       69.34      9.16 o 
   3   4  10        9.17        7.73      6.60 o 
   5   4  10       27.39       16.13     11.68 o 
  -4   5  10        5.53       15.50     15.57 o 
  -3   5  10        7.62        4.56      6.30 o 
  -2   5  10        1.42       -2.44      5.13 o 
  -1   5  10        7.45       10.45      9.25 o 
   0   5  10       13.71       14.00     11.52 o 
   1   5  10       21.93       15.37      9.24 o 
   2   5  10       10.55       14.37      9.86 o 
  -7   1  11       51.79       73.07     11.44 o 
  -6   1  11      103.07      109.49     13.12 o 
  -5   1  11      175.59      209.05     24.07 o 
  -4   1  11      347.11      335.39     26.00 o 
  -3   1  11      473.74      469.82     35.99 o 
  -2   1  11     1427.35     1439.33    112.51 o 
  -1   1  11      954.06      920.77     56.44 o 
   0   1  11     2571.52     2530.94    126.21 o 
   1   1  11     2319.45     2377.08    137.62 o 
   2   1  11     1082.13     1083.14     62.60 o 
   3   1  11     1081.30     1040.73     71.21 o 
   4   1  11      351.47      335.53     31.77 o 
   5   1  11      297.76      279.92     22.33 o 
   6   1  11      116.29      112.08     13.10 o 
   7   1  11       82.27      117.37     19.46 o 
  -7   2  11        1.25        8.11      7.27 o 
  -6   2  11        0.47       -7.93      5.29 o 
  -5   2  11       89.58       90.44     11.01 o 
  -4   2  11       35.81       39.57      6.41 o 
  -3   2  11      228.78      236.38     24.20 o 
  -2   2  11       32.66       30.15      5.02 o 
  -1   2  11      213.89      205.22     17.22 o 
   0   2  11       35.40       37.40      3.14 o 
   1   2  11      338.74      356.27     20.99 o 
   2   2  11      144.74      150.40     10.73 o 
   3   2  11      212.34      215.63     17.55 o 
   4   2  11       95.70       88.48     10.47 o 
   5   2  11      122.87      113.14     16.54 o 
   6   2  11       23.81       29.91      7.47 o 
  -6   3  11       27.36       11.42      8.41 o 
  -5   3  11       18.84       24.70      6.62 o 
  -4   3  11      254.67      224.46     19.44 o 
  -3   3  11      162.71      164.67     15.50 o 
  -2   3  11      303.47      290.31     19.99 o 
  -1   3  11      178.55      177.49     14.03 o 
   0   3  11      112.72      128.68     19.22 o 
   1   3  11      106.68      109.53     12.55 o 
   2   3  11      228.93      208.12     15.26 o 
   3   3  11      198.29      195.31     13.75 o 
   4   3  11      185.48      183.75     16.55 o 
   5   3  11       57.02       67.40      9.98 o 
   6   3  11       54.85       67.42     10.40 o 
  -5   4  11       14.92       23.89     11.28 o 
  -4   4  11       38.38       34.58      7.23 o 
  -3   4  11       23.88       25.25      5.97 o 
  -2   4  11        0.49        3.61      4.64 o 
  -1   4  11        4.53       -0.83      3.65 o 
   0   4  11        0.53       13.75      7.40 o 
   1   4  11       61.41       76.81     13.40 o 
   2   4  11      188.81      194.03     42.56 o 
   3   4  11       67.70       65.39      9.26 o 
   5   4  11       17.38       23.82     11.83 o 
  -3   5  11       16.65       15.18      6.95 o 
  -2   5  11       20.23       18.50      6.55 o 
  -1   5  11        1.39        3.41      9.06 o 
   0   5  11       39.85       57.57     22.10 o 
   1   5  11       43.45       38.21     11.58 o 
   2   5  11        3.66        4.66      9.19 o 
  -7   0  12      155.73      162.63     25.38 o 
  -6   0  12       64.93       86.80     15.73 o 
  -5   0  12      212.46      229.48     29.43 o 
  -4   0  12      734.59      743.22     73.20 o 
  -2   0  12     1133.93     1086.33    114.13 o 
  -1   0  12     2412.59     2438.44    236.06 o 
   0   0  12     1426.12     1433.06    103.82 o 
   1   0  12     1337.74     1321.46     93.98 o 
   2   0  12      851.54      807.34     90.24 o 
   3   0  12     1027.64      979.84    100.08 o 
   4   0  12      542.39      512.15     55.38 o 
   6   0  12      222.62      211.11     27.38 o 
  -7   1  12       80.08       75.63     22.68 o 
  -6   1  12       19.36       11.28      6.48 o 
  -5   1  12       13.98       15.20      5.42 o 
  -4   1  12       27.89       29.26      5.59 o 
  -3   1  12       70.14       68.78      8.19 o 
  -2   1  12      238.85      248.91     19.98 o 
  -1   1  12       92.01       99.42      7.05 o 
   0   1  12      339.29      386.47     21.44 o 
   1   1  12      601.02      665.32     38.87 o 
   2   1  12      151.77      134.52      9.82 o 
   3   1  12       16.55       13.60      4.36 o 
   4   1  12      300.35      291.19     23.17 o 
   5   1  12       70.44       64.50      8.73 o 
   6   1  12        1.03        6.44      5.55 o 
  -7   2  12       29.41       38.16     16.73 o 
  -6   2  12       33.98       45.05     23.84 o 
  -5   2  12      106.43      122.43     18.08 o 
  -4   2  12       92.31      100.44     10.32 o 
  -3   2  12      410.74      363.03     29.04 o 
  -2   2  12      434.12      416.98     29.08 o 
  -1   2  12      842.21      818.97     55.05 o 
   0   2  12      606.93      608.23     40.03 o 
   1   2  12     1288.54     1288.93     78.78 o 
   2   2  12      319.27      313.29     19.23 o 
   3   2  12      683.39      672.85     50.57 o 
   4   2  12       70.17       60.25     10.48 o 
   5   2  12      227.62      228.45     20.04 o 
   6   2  12       86.99      101.60     12.42 o 
  -6   3  12        5.54       12.87      7.20 o 
  -5   3  12       42.97       42.57     12.14 o 
  -4   3  12       26.82       19.45      5.65 o 
  -3   3  12       11.84        9.08      4.36 o 
  -2   3  12       87.05       68.49      8.24 o 
  -1   3  12      139.74      127.39     15.78 o 
   0   3  12       90.17       97.02     13.73 o 
   1   3  12      111.09      108.62     11.65 o 
   2   3  12      206.26      199.79     19.59 o 
   3   3  12        6.07        7.08      3.55 o 
   4   3  12       17.38       28.98      6.32 o 
   5   3  12       24.92       20.80      9.33 o 
  -5   4  12       16.52        8.89      7.02 o 
  -4   4  12       86.34       76.56     10.14 o 
  -3   4  12        3.29       -1.79      4.79 o 
  -2   4  12       12.22       11.25      4.81 o 
  -1   4  12       40.21       47.92     12.62 o 
   0   4  12      139.37      107.96     18.64 o 
   1   4  12       97.40       95.80     16.17 o 
   2   4  12      106.91      109.67     11.74 o 
   3   4  12      131.49      139.14     13.26 o 
   4   4  12        8.62        9.07      7.68 o 
  -3   5  12        8.05        9.00     13.68 o 
  -2   5  12        6.71        0.61      9.91 o 
  -1   5  12        4.78        4.07      9.76 o 
   0   5  12        3.01       -2.44      5.59 o 
   1   5  12       19.17       24.23      7.52 o 
   2   5  12       55.31       71.87     15.68 o 
  -7   1  13       59.84       96.47     18.68 o 
  -6   1  13       86.96      112.59     12.76 o 
  -5   1  13      187.50      203.07     17.32 o 
  -4   1  13      157.95      150.95     19.37 o 
  -3   1  13      538.05      531.09     37.19 o 
  -2   1  13      592.68      539.13     36.09 o 
  -1   1  13      886.73      870.14     52.57 o 
   0   1  13     1329.46     1392.94     74.81 o 
   1   1  13     1747.21     1757.02    104.88 o 
   2   1  13     1203.62     1154.42     70.03 o 
   3   1  13      632.69      646.22     49.19 o 
   4   1  13      571.79      551.73     40.80 o 
   5   1  13      208.27      191.20     17.25 o 
   6   1  13      145.92      142.00     15.33 o 
  -7   2  13        2.75       -7.76     11.68 o 
  -6   2  13        6.09        5.20      6.49 o 
  -5   2  13       18.10       14.63      5.98 o 
  -4   2  13       19.13       17.59     10.07 o 
  -3   2  13       28.65       28.64      5.08 o 
  -2   2  13      179.88      157.28     14.14 o 
  -1   2  13       25.68       27.23      4.18 o 
   0   2  13      147.50      141.85      8.09 o 
   1   2  13      259.63      270.88     17.62 o 
   2   2  13       62.36       66.32      6.96 o 
   3   2  13       44.34       56.96      8.76 o 
   4   2  13       16.19       12.28      4.96 o 
   5   2  13       52.11       45.09      8.04 o 
   6   2  13        8.84       29.42      8.04 o 
  -6   3  13        4.52        3.47      7.49 o 
  -5   3  13       19.95       11.44      6.06 o 
  -4   3  13       36.40       35.34      7.32 o 
  -3   3  13      405.29      343.14     29.90 o 
  -2   3  13       71.07       69.55      8.81 o 
  -1   3  13      789.58      772.32     51.97 o 
   0   3  13      313.88      289.28     34.07 o 
   1   3  13       85.74      103.53      9.91 o 
   2   3  13       44.07       51.83      7.96 o 
   3   3  13       95.59      103.76      9.01 o 
   4   3  13      112.21      115.22     12.61 o 
   5   3  13       44.89       48.48      8.65 o 
  -5   4  13       18.71       19.39      7.45 o 
  -4   4  13       21.71        5.61      7.94 o 
  -3   4  13        6.84        7.22      5.02 o 
  -2   4  13       43.22       43.68      7.33 o 
  -1   4  13       75.69       55.35     12.71 o 
   0   4  13        5.47       12.97      5.60 o 
   1   4  13       44.68       38.39      7.26 o 
   2   4  13       67.50       62.73      8.74 o 
   3   4  13        2.17       -2.35      4.47 o 
   4   4  13        9.90        4.79      7.33 o 
  -3   5  13        5.31        6.13      8.12 o 
  -2   5  13        3.97       -0.61     10.78 o 
  -1   5  13       39.59       33.92     13.65 o 
   0   5  13       18.38       14.63      7.02 o 
   1   5  13       20.44       16.40      8.50 o 
   2   5  13       65.74       81.09     16.17 o 
  -7   0  14       89.35       91.32     18.64 o 
  -6   0  14       85.10       69.55     15.04 o 
  -5   0  14       83.00       92.83     15.98 o 
  -4   0  14      311.67      310.47     28.10 o 
  -3   0  14      363.55      364.75     39.58 o 
  -2   0  14      769.57      735.90     70.69 o 
  -1   0  14     2294.11     2454.37    258.21 o 
   0   0  14     1542.21     1617.01    117.16 o 
   1   0  14      996.57      961.55     71.02 o 
   2   0  14     1766.74     1443.28    152.28 o 
   3   0  14      380.40      350.99     45.98 o 
   4   0  14      770.68      711.49     79.07 o 
   5   0  14      304.37      341.85     42.41 o 
   6   0  14      153.32      154.35     22.59 o 
  -7   1  14       29.93       29.66      8.87 o 
  -6   1  14       22.25       22.37     10.51 o 
  -5   1  14        9.91        2.84      4.87 o 
  -4   1  14       63.46       72.26      8.43 o 
  -3   1  14       89.93       87.88      8.84 o 
  -2   1  14       76.00       83.86      7.65 o 
  -1   1  14       35.17       38.23      3.69 o 
   0   1  14       62.02       70.52      4.51 o 
   1   1  14       72.97       83.71      6.68 o 
   2   1  14        9.85       13.43      3.67 o 
   3   1  14      246.42      263.03     21.62 o 
   4   1  14       36.17       32.34      6.32 o 
   5   1  14        7.29        4.04      4.80 o 
   6   1  14       12.32        5.41      5.90 o 
  -6   2  14       13.89       14.12      6.72 o 
  -5   2  14       87.13       71.51     10.01 o 
  -4   2  14      211.47      217.64     19.34 o 
  -3   2  14      352.24      380.49     29.71 o 
  -2   2  14      362.27      343.16     25.56 o 
  -1   2  14      519.88      527.14     40.18 o 
   0   2  14      867.57      858.09     67.10 o 
   1   2  14      154.34      150.70      9.81 o 
   2   2  14      361.54      353.48     22.00 o 
   3   2  14      287.58      309.36     22.50 o 
   4   2  14       88.11      109.87     11.43 o 
   5   2  14      181.34      180.69     17.64 o 
   6   2  14       76.75       83.92     11.68 o 
  -6   3  14        9.76       -1.53      6.96 o 
  -5   3  14       14.87       10.70      6.13 o 
  -4   3  14       50.17       47.07      7.46 o 
  -3   3  14      265.99      226.37     20.48 o 
  -2   3  14      131.85      114.24     10.91 o 
  -1   3  14      302.67      315.59     25.82 o 
   0   3  14      109.54      113.85     16.22 o 
   1   3  14       21.27       24.77      5.43 o 
   2   3  14       12.47       10.37      4.44 o 
   3   3  14       43.93       48.43      6.55 o 
   4   3  14       40.59       58.30     17.12 o 
   5   3  14       49.86       63.61      9.79 o 
  -5   4  14        1.86        0.35      6.66 o 
  -4   4  14       51.66       45.64      8.49 o 
  -3   4  14        2.14        2.42      4.75 o 
  -2   4  14       30.05       29.13     10.18 o 
  -1   4  14      108.43      104.05     17.62 o 
   0   4  14       31.04       33.00      9.29 o 
   1   4  14       26.11       30.27      8.78 o 
   2   4  14      162.25      153.20     15.76 o 
   3   4  14       60.82       75.71     10.05 o 
   4   4  14       36.86       23.26     10.12 o 
  -3   5  14        6.47       13.63     12.45 o 
  -2   5  14        8.68        1.25     10.89 o 
  -1   5  14       27.65       22.08     12.02 o 
   0   5  14       17.16       16.05      7.56 o 
   1   5  14       10.40       -1.39      8.55 o 
   2   5  14       12.32        8.09     10.01 o 
  -7   1  15       27.96       24.42      8.85 o 
  -6   1  15       41.86       54.48      9.36 o 
  -5   1  15       59.59       60.85      8.52 o 
  -4   1  15      631.92      579.26     45.76 o 
  -3   1  15      300.87      315.25     24.30 o 
  -2   1  15     1028.34      985.44     69.91 o 
  -1   1  15      341.38      325.24     20.15 o 
   0   1  15      532.21      503.15     24.63 o 
   1   1  15      435.43      428.14     25.91 o 
   2   1  15      450.17      413.38     26.29 o 
   3   1  15     1525.68     1526.75    115.64 o 
   4   1  15      111.55      137.63     30.26 o 
   5   1  15      351.90      335.73     28.02 o 
   6   1  15      142.67      140.10     16.39 o 
  -6   2  15       20.18        8.44      6.70 o 
  -5   2  15        6.22       -1.35      5.07 o 
  -4   2  15        4.82       -0.41      4.23 o 
  -3   2  15       98.69       90.85      9.60 o 
  -2   2  15      250.79      252.25     21.12 o 
  -1   2  15       77.22       76.89     13.14 o 
   0   2  15       52.15       51.37      6.80 o 
   1   2  15      136.16      136.36     10.13 o 
   2   2  15       31.45       36.25      4.58 o 
   3   2  15       88.16       91.77      8.20 o 
   4   2  15       35.26       24.25     12.86 o 
   5   2  15       24.67       23.90      6.84 o 
   6   2  15        5.05        1.56      6.89 o 
  -6   3  15       10.74       17.02      8.27 o 
  -5   3  15       10.72       15.03     14.60 o 
  -4   3  15       81.83       92.17     10.85 o 
  -3   3  15       23.17       18.10      6.09 o 
  -2   3  15      173.12      190.40     23.31 o 
  -1   3  15      317.41      291.29     38.83 o 
   0   3  15      188.53      186.72     17.12 o 
   1   3  15      387.60      409.74     30.78 o 
   2   3  15      183.13      179.07     16.09 o 
   3   3  15       54.25       66.63      9.97 o 
   4   3  15       65.14       88.46      9.84 o 
   5   3  15       17.37       16.29      9.33 o 
  -5   4  15        6.05        6.79      8.22 o 
  -4   4  15       42.76       40.43      8.07 o 
  -3   4  15        8.46       13.37      5.54 o 
  -2   4  15        3.76       18.01      9.70 o 
  -1   4  15       64.92       50.67     13.44 o 
   0   4  15        7.62        8.39      5.93 o 
   1   4  15       46.81       40.46      7.88 o 
   2   4  15       55.52       61.31     17.72 o 
   3   4  15       13.20       11.67      5.81 o 
   4   4  15       42.35       51.48     12.40 o 
  -2   5  15       17.65       19.69     12.60 o 
  -1   5  15        5.01        8.91     10.58 o 
   0   5  15       25.14       23.32      8.20 o 
   1   5  15        9.73        9.83      7.96 o 
   2   5  15       22.68       28.82     10.44 o 
  -7   0  16       15.19       25.74     12.94 o 
  -6   0  16       89.19      103.71     18.36 o 
  -5   0  16      140.25      153.82     21.59 o 
  -4   0  16      449.10      438.39     50.87 o 
  -3   0  16      526.38      459.05     52.05 o 
  -2   0  16      421.73      383.86     39.60 o 
  -1   0  16     1565.90     1592.79    116.30 o 
   0   0  16      310.12      288.05     25.65 o 
   1   0  16     1074.56      981.67    104.89 o 
   2   0  16     2531.89     2266.47    233.86 o 
   3   0  16        6.51        2.59      6.25 o 
   4   0  16      255.23      195.92     27.85 o 
   5   0  16      261.48      258.22     30.96 o 
   6   0  16      122.56      148.03     22.51 o 
  -6   1  16       12.00        4.47      6.40 o 
  -5   1  16       14.92       17.89      5.86 o 
  -4   1  16      197.51      174.90     17.08 o 
  -3   1  16       86.85       81.77      8.97 o 
  -2   1  16       79.12       83.00      6.61 o 
  -1   1  16       32.62       36.06      3.79 o 
   0   1  16       74.02       74.00      5.26 o 
   1   1  16       12.07       14.18      3.04 o 
   2   1  16       48.33       53.59      5.44 o 
   3   1  16      308.74      274.81     22.93 o 
   4   1  16        7.51        9.86      4.98 o 
   5   1  16        7.41       14.56      6.06 o 
   6   1  16       11.09        5.60      7.34 o 
  -6   2  16       15.78        9.63      6.83 o 
  -5   2  16      132.29      129.68     15.74 o 
  -4   2  16       40.90       41.90      7.34 o 
  -3   2  16       19.19       22.28      5.20 o 
  -2   2  16      194.43      203.07     23.29 o 
  -1   2  16      189.77      199.64     14.90 o 
   0   2  16      472.89      471.84     48.85 o 
   1   2  16      463.36      440.96     27.30 o 
   2   2  16      472.30      454.24     29.83 o 
   3   2  16      335.50      345.83     22.15 o 
   4   2  16      271.74      256.94     21.95 o 
   5   2  16       83.11       88.50     15.47 o 
  -5   3  16       17.60        7.84      8.33 o 
  -4   3  16       34.06       30.63      6.80 o 
  -3   3  16       20.46       17.76     12.44 o 
  -2   3  16       20.16       22.74      5.07 o 
  -1   3  16       15.80       14.22      7.45 o 
   0   3  16      244.32      251.94     20.72 o 
   1   3  16       14.60       27.01      5.91 o 
   2   3  16      151.99      156.39     14.99 o 
   3   3  16        2.77        2.34      4.65 o 
   4   3  16       30.51       29.92      7.16 o 
   5   3  16        3.86        1.15      6.25 o 
  -4   4  16       14.87       12.08      6.67 o 
  -3   4  16       98.96       84.12     11.25 o 
  -2   4  16       31.21       48.61     12.52 o 
  -1   4  16      122.26      107.73     19.70 o 
   0   4  16        1.33        0.30      5.28 o 
   1   4  16        7.65        2.15      5.14 o 
   2   4  16        3.23        4.73      5.33 o 
   3   4  16       29.20       25.13      7.09 o 
   4   4  16       10.35       20.37      9.43 o 
  -2   5  16        7.75        1.59     11.25 o 
  -1   5  16        0.55        2.95     11.24 o 
   0   5  16       21.17       26.90      9.30 o 
   1   5  16       37.69       36.09     11.12 o 
  -6   1  17       65.37       73.72     19.37 o 
  -5   1  17       67.13       62.74      9.52 o 
  -4   1  17       47.22       56.54      8.12 o 
  -3   1  17      248.60      258.23     19.89 o 
  -2   1  17      703.84      683.96     51.01 o 
  -1   1  17      742.30      750.76     42.54 o 
   0   1  17     1014.99     1021.13     59.90 o 
   1   1  17      656.16      637.22     37.75 o 
   2   1  17      519.81      496.30     40.61 o 
   3   1  17       81.16       86.39     12.30 o 
   4   1  17      333.06      320.49     26.21 o 
   5   1  17      180.99      177.14     18.10 o 
   6   1  17      134.72      153.83     16.89 o 
  -6   2  17       18.77       26.92      8.51 o 
  -5   2  17       20.39        7.52      5.92 o 
  -4   2  17        0.58        2.53      5.79 o 
  -3   2  17       45.71       50.35      8.93 o 
  -2   2  17      163.18      149.42     14.18 o 
  -1   2  17        3.12        1.49      5.71 o 
   0   2  17      110.24      111.25     11.71 o 
   1   2  17      108.93      103.62      8.63 o 
   2   2  17       27.71       38.52      4.89 o 
   3   2  17        2.39       10.26      6.66 o 
   4   2  17       94.78       91.45     11.16 o 
   5   2  17       27.44       24.83      7.39 o 
  -5   3  17       58.02       54.96      9.80 o 
  -4   3  17       33.97       33.22      7.46 o 
  -3   3  17       53.25       53.16      7.94 o 
  -2   3  17       56.57       50.13     11.45 o 
  -1   3  17      116.03      128.35     18.41 o 
   0   3  17       91.40       76.62     11.37 o 
   1   3  17       50.97       46.48      8.51 o 
   2   3  17      277.11      267.32     22.69 o 
   3   3  17       78.70       92.17     17.25 o 
   4   3  17       80.98       59.66     14.35 o 
   5   3  17       27.12       25.05      8.24 o 
  -4   4  17        6.53        4.65      7.94 o 
  -3   4  17       22.12       27.76     13.78 o 
  -2   4  17        7.82       15.11      9.73 o 
  -1   4  17       14.02       14.71      8.68 o 
   0   4  17        5.32        9.62      6.33 o 
   1   4  17        5.14        0.94      5.47 o 
   2   4  17        4.10        8.54      5.54 o 
   3   4  17        7.74        2.47      6.08 o 
  -1   5  17        0.87       -1.64     11.29 o 
   0   5  17        6.85       11.73     10.74 o 
   1   5  17       52.20       51.86     10.64 o 
  -6   0  18       28.20       24.92     11.63 o 
  -5   0  18       53.19       57.94     12.78 o 
  -4   0  18       79.40       71.28     15.12 o 
  -3   0  18      367.48      369.51     40.17 o 
  -2   0  18      619.64      628.70     65.06 o 
  -1   0  18       11.82       15.42      5.81 o 
   0   0  18      971.54     1040.95     77.24 o 
   1   0  18      764.03      703.62     82.86 o 
   2   0  18      213.91      229.15     27.20 o 
   3   0  18     1137.72     1056.33    115.41 o 
   4   0  18      534.40      514.80     54.07 o 
   5   0  18      193.96      181.86     25.92 o 
  -6   1  18        0.70        7.50      9.03 o 
  -5   1  18        9.99        9.63      6.79 o 
  -4   1  18       17.04       19.94      5.98 o 
  -3   1  18       12.28       15.86      4.84 o 
  -2   1  18       17.90       25.04      4.65 o 
  -1   1  18       88.14       93.36      9.59 o 
   0   1  18       84.65       85.48      7.24 o 
   1   1  18      169.33      152.32     11.01 o 
   2   1  18       65.46       71.86      8.74 o 
   3   1  18       99.30       96.12     10.35 o 
   4   1  18       54.32       64.01      8.95 o 
   5   1  18       20.21       23.74     10.91 o 
  -6   2  18       22.23       43.30      9.63 o 
  -5   2  18       25.45       18.68      6.68 o 
  -4   2  18      129.70      121.23     12.67 o 
  -3   2  18       76.31       75.91     11.09 o 
  -2   2  18      871.00      880.29     64.05 o 
  -1   2  18       53.37       48.67     10.93 o 
   0   2  18      213.31      233.02     20.62 o 
   1   2  18      240.59      224.57     19.93 o 
   2   2  18      164.82      157.89     12.74 o 
   3   2  18       91.65      110.67     13.55 o 
   4   2  18      123.23      130.82     34.56 o 
   5   2  18       75.20       65.52     18.28 o 
  -5   3  18        2.91       -4.36      6.61 o 
  -4   3  18       18.95       16.99      8.95 o 
  -3   3  18       43.46       62.13      8.17 o 
  -2   3  18       82.52      111.88     17.95 o 
  -1   3  18      114.99      128.28     18.88 o 
   0   3  18       18.43       10.54      5.71 o 
   1   3  18       39.96       47.95      8.00 o 
   2   3  18        6.39        6.17      4.85 o 
   3   3  18       43.75       53.59     10.89 o 
   4   3  18       12.26       21.16      9.63 o 
  -4   4  18       30.67       33.00      8.22 o 
  -3   4  18       16.72       15.22     11.38 o 
  -2   4  18        6.06       -3.92      8.61 o 
  -1   4  18       48.78       34.51     12.60 o 
   0   4  18       67.62       83.79     13.01 o 
   1   4  18       46.69       65.74      9.71 o 
   2   4  18       34.01       35.67      8.16 o 
   3   4  18       10.34       10.18      7.52 o 
  -1   5  18        8.49       12.40     11.83 o 
   0   5  18        5.25       15.40      9.01 o 
  -6   1  19       33.92       38.39      9.05 o 
  -5   1  19       84.51       97.57     11.74 o 
  -4   1  19       47.96       53.08      7.87 o 
  -3   1  19      469.28      489.84     36.19 o 
  -2   1  19      144.73      126.93     15.28 o 
  -1   1  19      414.62      405.07     22.29 o 
   0   1  19      288.90      280.58     17.57 o 
   1   1  19      786.00      726.60     47.25 o 
   2   1  19      494.69      460.55     37.18 o 
   3   1  19      252.72      247.86     21.00 o 
   4   1  19      191.04      197.53     28.07 o 
   5   1  19      153.92      167.80     23.31 o 
  -6   2  19        4.51       10.02      7.82 o 
  -5   2  19       22.66       15.62      6.51 o 
  -4   2  19       22.92       25.82      8.51 o 
  -3   2  19      201.84      186.98     16.34 o 
  -2   2  19       86.33       82.28     16.73 o 
  -1   2  19       50.46       57.89     11.11 o 
   0   2  19       11.11       13.31      6.10 o 
   1   2  19       20.68       28.56      8.27 o 
   2   2  19       41.03       38.22      7.21 o 
   3   2  19       21.12       26.24      6.48 o 
   4   2  19       43.67       45.15      8.37 o 
   5   2  19       14.14       29.26     18.83 o 
  -5   3  19        9.48       22.64      7.79 o 
  -4   3  19       20.19       17.37      6.52 o 
  -3   3  19       40.77       48.53      8.22 o 
  -2   3  19      166.72      162.65     22.31 o 
  -1   3  19       74.52       77.99     14.78 o 
   0   3  19      113.76      106.05     12.51 o 
   1   3  19       40.38       35.01      7.53 o 
   2   3  19       47.35       39.50      7.69 o 
   3   3  19       21.62       16.54      8.89 o 
   4   3  19       77.49       61.17     14.06 o 
  -3   4  19       42.88       66.47     17.24 o 
  -2   4  19        5.82       -8.66      9.37 o 
  -1   4  19        7.87       -4.38      8.05 o 
   0   4  19       26.01       16.53      7.11 o 
   1   4  19       59.12       67.47     16.24 o 
   2   4  19        5.71       -5.50      5.74 o 
   3   4  19        6.76        4.42      6.48 o 
  -6   0  20       31.19       39.35     12.99 o 
  -5   0  20       64.59       43.03     11.34 o 
  -4   0  20      110.09      113.42     17.09 o 
  -3   0  20      331.21      327.37     39.39 o 
  -2   0  20      271.89      247.46     30.50 o 
  -1   0  20      526.94      508.72     37.56 o 
   0   0  20      486.98      527.57     56.27 o 
   1   0  20      881.26      940.83     90.77 o 
   2   0  20     1064.07     1006.26    120.03 o 
   3   0  20      488.27      433.98     46.64 o 
   4   0  20      222.80      239.44     31.45 o 
   5   0  20      125.40      114.88     22.11 o 
  -6   1  20        1.64        8.15      7.38 o 
  -5   1  20       39.89       34.89      7.82 o 
  -4   1  20       59.99       65.76      9.99 o 
  -3   1  20       34.13       33.85      6.37 o 
  -2   1  20       59.39       50.15      6.93 o 
  -1   1  20       37.56       46.10      7.03 o 
   0   1  20        6.07        8.08      3.79 o 
   1   1  20       10.06       11.63      4.84 o 
   2   1  20      128.34      126.10     13.13 o 
   3   1  20        9.74       13.07      7.05 o 
   4   1  20        5.57       10.92      6.38 o 
   5   1  20        3.95        4.15      6.51 o 
  -6   2  20       28.73       48.21     13.60 o 
  -5   2  20       50.64       49.15      9.40 o 
  -4   2  20       25.35       29.14     14.07 o 
  -3   2  20      182.24      184.60     16.48 o 
  -2   2  20       10.20       -4.38      6.40 o 
  -1   2  20      214.60      218.98     24.87 o 
   0   2  20      193.10      205.88     17.70 o 
   1   2  20      188.31      182.72     15.83 o 
   2   2  20      187.03      185.81     25.33 o 
   3   2  20      137.73      142.22     35.02 o 
   4   2  20      103.35       96.74     12.78 o 
   5   2  20       52.54       38.37     13.89 o 
  -5   3  20        3.39       -3.97      6.24 o 
  -4   3  20       13.20       16.83      7.64 o 
  -3   3  20        0.45      -11.05      7.37 o 
  -2   3  20       18.64       22.49     10.12 o 
  -1   3  20       21.19       25.30      9.99 o 
   0   3  20       35.40       53.59      8.74 o 
   1   3  20       77.70       59.49      9.59 o 
   2   3  20        7.38       12.73      5.59 o 
   3   3  20       54.33       56.86     13.29 o 
   4   3  20        7.29        3.53      9.02 o 
  -3   4  20       29.81       44.29     14.94 o 
  -2   4  20        7.89       -8.42      8.86 o 
  -1   4  20       16.08       10.74     11.06 o 
   0   4  20       39.69       36.12      9.26 o 
   1   4  20       52.63       57.09     10.17 o 
   2   4  20       17.08       24.21      7.97 o 
   3   4  20       29.94       41.49      9.13 o 
  -6   1  21       10.91        8.56      7.81 o 
  -5   1  21       52.60       66.01     10.21 o 
  -4   1  21       96.39       93.31     11.64 o 
  -3   1  21      104.18      104.44     16.29 o 
  -2   1  21      279.53      256.41     21.22 o 
  -1   1  21      147.40      134.62     12.24 o 
   0   1  21      304.00      338.65     20.22 o 
   1   1  21      530.06      533.20     47.47 o 
   2   1  21      171.27      151.76     14.86 o 
   3   1  21      175.01      152.72     16.21 o 
   4   1  21      227.62      189.82     19.81 o 
   5   1  21       70.69       76.34     11.69 o 
  -5   2  21       14.37        5.45      8.82 o 
  -4   2  21        1.51       -1.39      5.30 o 
  -3   2  21       37.79       30.03      6.72 o 
  -2   2  21       29.72       31.45      9.88 o 
  -1   2  21       43.36       38.21      7.46 o 
   0   2  21      129.13      133.93     13.48 o 
   1   2  21       27.46       41.22      7.02 o 
   2   2  21       21.05       18.96      9.01 o 
   3   2  21       21.09       16.52      6.26 o 
   4   2  21       12.59        6.53      6.59 o 
  -5   3  21        1.02       -2.03      8.22 o 
  -4   3  21       14.18       14.45      6.48 o 
  -3   3  21       16.26       -0.15      9.35 o 
  -2   3  21       53.71       50.12     13.16 o 
  -1   3  21       72.01      104.56     12.79 o 
   0   3  21       82.08      106.97     12.54 o 
   1   3  21      104.23      102.03     12.05 o 
   2   3  21       26.58       23.58      6.55 o 
   3   3  21       65.57       59.42     14.86 o 
   4   3  21       19.28       56.48     14.30 o 
  -3   4  21        6.18        7.41     12.32 o 
  -2   4  21       10.02        3.44     11.34 o 
  -1   4  21       53.78       53.02     10.95 o 
   0   4  21        0.96       -0.53      6.76 o 
   1   4  21       32.78       36.08     12.82 o 
   2   4  21        2.08       -1.71      6.52 o 
  -6   0  22       32.91       46.51     14.39 o 
  -5   0  22       18.92       14.34      8.60 o 
  -4   0  22      163.98      157.96     21.56 o 
  -3   0  22       75.56       74.31     13.62 o 
  -2   0  22      338.72      296.99     25.93 o 
  -1   0  22      243.19      225.46     31.76 o 
   0   0  22      321.33      307.16     39.39 o 
   1   0  22      414.95      419.90     47.79 o 
   2   0  22      279.24      245.20     27.36 o 
   3   0  22      165.94      148.97     21.49 o 
   4   0  22       68.86       55.51     14.01 o 
   5   0  22      213.96      203.64     31.17 o 
  -6   1  22        0.18       -1.81      7.50 o 
  -5   1  22        9.40       13.75      6.81 o 
  -4   1  22       32.84       34.59      7.17 o 
  -3   1  22       55.61       69.09      8.64 o 
  -2   1  22        0.80        0.10      5.35 o 
  -1   1  22       35.64       22.15      7.41 o 
   0   1  22        6.90       13.04      5.07 o 
   1   1  22       36.82       36.94      7.52 o 
   2   1  22      228.98      201.93     18.16 o 
   3   1  22       10.01        1.51      5.78 o 
   4   1  22       13.14       17.20      8.89 o 
   5   1  22        4.22       14.75     10.89 o 
  -5   2  22        9.61       15.12      7.19 o 
  -4   2  22       27.77       45.11     13.49 o 
  -3   2  22       92.24      111.83     17.55 o 
  -2   2  22       14.29       14.26      8.24 o 
  -1   2  22      153.82      145.44     16.08 o 
   0   2  22      298.75      328.56     25.76 o 
   1   2  22      136.74       90.62     20.55 o 
   2   2  22      141.83      117.16     20.08 o 
   3   2  22      172.23      152.10     22.31 o 
   4   2  22       57.97       57.29     11.43 o 
  -4   3  22       18.10        5.64     11.98 o 
  -3   3  22       16.65       10.25     10.14 o 
  -2   3  22       20.61       42.85     12.11 o 
  -1   3  22       22.24       13.70      7.12 o 
   0   3  22       16.81       15.90      6.52 o 
   1   3  22       13.08        6.08      5.64 o 
   2   3  22        7.37        7.76      9.27 o 
   3   3  22       10.49       -6.00      8.40 o 
  -2   4  22       20.43       33.32     13.17 o 
  -1   4  22       16.05       25.59      9.44 o 
   0   4  22        4.06       -2.10      7.15 o 
   1   4  22        0.01       -8.18      6.50 o 
   2   4  22       25.04       16.71      7.69 o 
  -5   1  23       10.29        8.89      6.57 o 
  -4   1  23       64.09       58.94      8.55 o 
  -3   1  23      386.13      377.66     33.62 o 
  -2   1  23       73.32       49.25     10.73 o 
  -1   1  23      256.63      261.67     21.59 o 
   0   1  23      229.44      249.77     30.12 o 
   1   1  23      152.78      156.61     14.00 o 
   2   1  23      110.66      111.77     13.06 o 
   3   1  23      197.68      206.52     32.10 o 
   4   1  23      139.82      157.09     16.62 o 
  -5   2  23       13.03       17.14      7.71 o 
  -4   2  23        7.43       11.07      6.15 o 
  -3   2  23       46.52       64.19     12.71 o 
  -2   2  23        0.39        2.49      7.19 o 
  -1   2  23       21.65       14.11      6.17 o 
   0   2  23       70.48       73.81     10.35 o 
   1   2  23        9.09       13.37      8.97 o 
   2   2  23       63.05       61.14     14.29 o 
   3   2  23       27.21       13.88      9.68 o 
   4   2  23       14.40       19.02      9.74 o 
  -4   3  23       18.46       11.24     12.86 o 
  -3   3  23        4.60        6.43     10.37 o 
  -2   3  23       19.12       10.56      9.48 o 
  -1   3  23       15.74       27.36      8.10 o 
   0   3  23       10.26       19.46     10.40 o 
   1   3  23       67.90       80.04     10.73 o 
   2   3  23       22.65       25.08     10.97 o 
   3   3  23       60.30       47.20     13.99 o 
  -2   4  23       19.53        9.45     12.76 o 
  -1   4  23        8.18        2.74      8.22 o 
   0   4  23       11.89        7.87     20.62 o 
   1   4  23        0.45       -9.79      7.19 o 
  -5   0  24       27.97       36.76     12.01 o 
  -4   0  24      370.53      364.34     41.49 o 
  -3   0  24       15.50       20.67      8.05 o 
  -2   0  24       31.02       42.92     11.12 o 
  -1   0  24      226.83      241.56     29.51 o 
   0   0  24      256.73      245.00     33.91 o 
   1   0  24      338.18      353.96     40.91 o 
   2   0  24      365.89      383.90     41.22 o 
   3   0  24      197.41      174.02     26.17 o 
   4   0  24      197.47      198.94     28.43 o 
  -5   1  24        8.25       -6.47      5.67 o 
  -4   1  24       27.65       12.06      8.26 o 
  -3   1  24       37.37       46.38      7.49 o 
  -2   1  24        1.46        3.73      4.56 o 
  -1   1  24        4.52        3.29      4.69 o 
   0   1  24       28.63       32.33     10.45 o 
   1   1  24      165.46      152.34     16.86 o 
   2   1  24        2.50       -0.36      5.20 o 
   3   1  24       10.82        6.93      6.38 o 
   4   1  24       24.31       24.21      8.52 o 
  -5   2  24       21.11       26.96     18.49 o 
  -4   2  24       33.27       45.90     12.66 o 
  -3   2  24       52.13       76.66     14.19 o 
  -2   2  24       80.71       86.09     15.75 o 
  -1   2  24       42.16       54.92      8.79 o 
   0   2  24       53.23       41.19     12.47 o 
   1   2  24       58.24       53.05     14.08 o 
   2   2  24       48.52       33.66     12.40 o 
   3   2  24       70.14       59.04     15.14 o 
  -4   3  24       44.67       61.91     16.63 o 
  -3   3  24        3.04        6.71     10.40 o 
  -2   3  24       20.96       18.96     10.09 o 
  -1   3  24       12.26       12.31      7.22 o 
   0   3  24       16.55       23.03      8.11 o 
   1   3  24        8.48        6.69      8.55 o 
   2   3  24        4.01       -3.10      8.84 o 
  -1   4  24       36.44       10.81     13.29 o 
   0   4  24       21.32       23.36     12.43 o 
  -5   1  25       25.76       17.34      7.70 o 
  -4   1  25       44.52       37.03      8.08 o 
  -3   1  25        4.92        1.49      7.35 o 
  -2   1  25       89.94      102.74     11.36 o 
  -1   1  25       73.50       70.26     16.03 o 
   0   1  25      469.28      412.05     53.38 o 
   1   1  25        4.24        5.15      7.69 o 
   2   1  25      266.29      286.68     23.50 o 
   3   1  25       54.12       50.75      9.51 o 
   4   1  25       43.12       33.28      9.15 o 
  -4   2  25        9.58       -3.54      8.97 o 
  -3   2  25       20.41       18.88      9.25 o 
  -2   2  25        0.89       -6.17      7.38 o 
  -1   2  25       14.95       11.13      6.92 o 
   0   2  25       57.31       66.21     14.50 o 
   1   2  25        7.87        3.77      8.83 o 
   2   2  25       10.43       16.16     10.66 o 
   3   2  25       20.40       10.01      9.60 o 
  -3   3  25       19.40       17.37     11.16 o 
  -2   3  25       25.16       36.76     11.99 o 
  -1   3  25       36.68       26.48      8.67 o 
   0   3  25       12.42        9.66     10.37 o 
   1   3  25       15.62        3.00      9.86 o 
   2   3  25       38.42       43.82     13.40 o 
  -5   0  26       17.88       24.36     11.45 o 
  -4   0  26       41.58       35.48     11.06 o 
  -3   0  26      138.87      139.59     21.36 o 
  -1   0  26      181.60      199.58     26.23 o 
   0   0  26       44.29       34.55     10.78 o 
   1   0  26       63.57       60.19     14.52 o 
   2   0  26       56.10       97.51     15.99 o 
   3   0  26      104.84      110.50     18.49 o 
   4   0  26      118.03      124.02     22.18 o 
  -5   1  26       18.39       26.00      8.11 o 
  -4   1  26        3.32        2.74      5.93 o 
  -3   1  26        6.02       10.12      7.41 o 
  -2   1  26        7.18        6.27      5.10 o 
  -1   1  26       24.67       35.53     10.52 o 
   0   1  26        1.96       11.14      8.17 o 
   1   1  26       18.77       13.50      9.42 o 
   2   1  26        0.89        1.41      5.98 o 
   3   1  26       17.12       22.44      8.08 o 
   4   1  26        2.34        9.28     12.16 o 
  -4   2  26        8.51       13.53     10.24 o 
  -3   2  26        1.74       -4.56      7.74 o 
  -2   2  26       58.93       61.31     10.00 o 
  -1   2  26       91.59      110.44     12.76 o 
   0   2  26       51.55       40.22     13.09 o 
   1   2  26      191.02      198.00     25.53 o 
   2   2  26       53.82       38.83     13.58 o 
   3   2  26       51.61       32.64     13.17 o 
  -3   3  26        1.61       10.52     11.84 o 
  -2   3  26        6.69        9.48      7.66 o 
  -1   3  26       22.46       17.32     22.23 o 
   0   3  26       18.35       19.78     12.12 o 
   1   3  26        6.71       19.98     12.12 o 
  -4   1  27       33.48       54.87     12.75 o 
  -3   1  27       36.44       40.13     11.01 o 
  -2   1  27       25.71       23.15     10.09 o 
  -1   1  27      116.04      135.75     19.75 o 
   0   1  27       35.99       47.95     13.30 o 
   1   1  27      131.69      143.33     20.33 o 
   2   1  27       93.16       81.78     17.41 o 
   3   1  27       82.12       86.98     12.78 o 
  -4   2  27       11.95        7.82     10.35 o 
  -3   2  27       10.17       10.14      9.65 o 
  -2   2  27       17.93       23.82      7.24 o 
  -1   2  27       34.00       39.06     11.76 o 
   0   2  27       18.40       19.16     10.50 o 
   1   2  27       63.25       56.05     14.49 o 
   2   2  27        8.63       17.67     10.97 o 
  -2   3  27       32.99       34.15      9.89 o 
  -1   3  27       25.42       33.10      9.43 o 
   0   3  27       14.92       21.72     12.32 o 
   1   3  27       33.66       35.71     13.55 o 
  -4   0  28       88.03       63.83     13.80 o 
   0   0  28      170.58      164.59     22.13 o 
   1   0  28      167.92      160.29     24.11 o 
   2   0  28       53.81       43.42     13.24 o 
   3   0  28       48.14       52.40     14.81 o 
  -4   1  28       13.61       -4.90      8.09 o 
  -3   1  28        1.39       10.10      5.87 o 
  -2   1  28        8.05       12.98      9.04 o 
  -1   1  28        3.29       -1.59      7.05 o 
   0   1  28       11.93       16.26      9.73 o 
   1   1  28       24.02       39.76     12.37 o 
   2   1  28        2.29       -2.15      9.27 o 
   3   1  28       29.67        9.05      8.15 o 
  -3   2  28       22.23       25.72     10.93 o 
  -2   2  28       23.35       12.54      7.04 o 
  -1   2  28       29.11       41.11     13.37 o 
   0   2  28       55.75       66.95     15.32 o 
   1   2  28        9.72        1.21     10.30 o 
   2   2  28       52.84       55.81     14.76 o 
  -1   3  28       20.97       18.39     12.80 o 
  -4   1  29        7.39       10.86      9.68 o 
  -2   1  29       46.14       32.04     12.35 o 
  -1   1  29       45.70       46.13     12.68 o 
   0   1  29       36.94       34.17     11.81 o 
   1   1  29       63.95       60.22     15.57 o 
   2   1  29       40.02       37.75     13.30 o 
  -3   2  29        0.42        1.30      6.93 o 
  -2   2  29        3.96        7.22      9.88 o 
  -1   2  29       19.72       19.87     11.14 o 
   0   2  29       23.18       16.93     10.99 o 
   1   2  29       15.54       12.01     11.52 o 
   1   0  30      123.22      118.37     19.67 o 
   2   0  30       22.50       43.62     13.57 o 
  -2   1  30        6.82       15.34      9.81 o 
  -1   1  30        1.09       -0.72      7.79 o 
   0   1  30       16.09       19.52     10.81 o 
   1   1  30        2.96        3.56      9.86 o 
   2   1  30        6.54       -3.94      8.97 o 
  -2   2  30        8.22       12.16     11.37 o 
  -1   2  30       25.10       21.79     12.02 o 
   0   2  30       24.38       37.01     12.63 o 
  -1   1  31       24.06       24.56     10.52 o 
   0   1  31       11.16       21.23     10.91 o 
   1   1  31       28.55       36.30     12.48 o 
  -1   1  32        7.31       22.31     10.66 o 
   0   1  32        8.29       -3.94      8.96 o 
                                                 
